# Supplementary material for: Comprehensive analysis of the mitochondrial genome of Rehmannia glutinosa: insights into repeat-mediated recombinations and RNA editing-induced stop codon acquisition
Source: Front Plant Sci. 2024 May 14;15:1326387. doi: 10.3389/fpls.2024.1326387 (PMC11130359; doi:10.3389/fpls.2024.1326387)
Supplement: Supplementary file 2 [file Table_1.xlsx]

## Sheet: Table S1
Table S1 SSRs in the mitochondrial chromosome 1 of R. glutinosa
Mitochondrial chromosome	SSR nr.	SSR type	SSR	size	start	end
chromosome 1	1	p4*	(GAGC)3	12	16600	16611
chromosome 1	2	p3	(TTC)4	12	17470	17481
chromosome 1	3	p4	(TTGA)3	12	23810	23821
chromosome 1	4	p4	(CAAG)3	12	24415	24426
chromosome 1	5	p1	(A)11	11	26467	26477
chromosome 1	6	p1	(A)11	11	29678	29688
chromosome 1	7	p4	(CGTT)3	12	33331	33342
chromosome 1	8	p4	(AAGC)3	12	35264	35275
chromosome 1	9	p2	(AT)6	12	37739	37750
chromosome 1	10	p2	(AG)6	12	38210	38221
chromosome 1	11	p1	(T)10	10	42812	42821
chromosome 1	12	p2	(GA)5	10	49789	49798
chromosome 1	13	p4	(TTCA)3	12	50646	50657
chromosome 1	14	p5	(GAGAG)4	20	51389	51408
chromosome 1	15	p1	(A)10	10	52152	52161
chromosome 1	16	p4	(AAAT)3	12	67556	67567
chromosome 1	17	p5	(CTTTT)3	15	68650	68664
chromosome 1	18	p4	(AAAG)3	12	78124	78135
chromosome 1	19	p4	(CTTT)3	12	87067	87078
chromosome 1	20	p1	(T)10	10	87737	87746
chromosome 1	21	p1	(A)11	11	89257	89267
chromosome 1	22	p2	(TC)5	10	98768	98777
chromosome 1	23	p3	(TTG)4	12	102409	102420
chromosome 1	24	p3	(TAT)4	12	109796	109807
chromosome 1	25	p4	(AAGG)3	12	111102	111113
chromosome 1	26	p1	(A)10	10	133048	133057
chromosome 1	27	p3	(AGC)4	12	135111	135122
chromosome 1	28	p4	(TTTC)3	12	135513	135524
chromosome 1	29	p3	(TCA)4	12	140150	140161
chromosome 1	30	p4	(TCTT)3	12	143324	143335
chromosome 1	31	p3	(GAA)4	12	146863	146874
chromosome 1	32	p1	(T)11	11	148937	148947
chromosome 1	33	p1	(T)10	10	150989	150998
chromosome 1	34	p4	(ACTT)3	12	164180	164191
chromosome 1	35	p4	(TTTC)3	12	167419	167430
chromosome 1	36	p2	(TC)5	10	169394	169403
chromosome 1	37	p2	(TC)5	10	175258	175267
chromosome 1	38	p2	(AT)6	12	186692	186703
chromosome 1	39	p4	(CTCA)3	12	194729	194740
chromosome 1	40	p1	(T)10	10	198641	198650
chromosome 1	41	p4	(TAGT)3	12	203620	203631
chromosome 1	42	p4	(AGTT)3	12	221323	221334
chromosome 1	43	p4	(TGGA)3	12	225222	225233
chromosome 1	44	p1	(T)10	10	230992	231001
chromosome 1	45	p4	(ATTA)3	12	231448	231459
chromosome 1	46	p4	(AAGA)3	12	233878	233889
chromosome 1	47	p4	(CTGT)3	12	235527	235538
chromosome 1	48	p2	(TC)6	12	238940	238951
chromosome 1	49	p4	(TCTA)3	12	239493	239504
chromosome 1	50	p3	(AGA)4	12	242140	242151
chromosome 1	51	p2	(CT)6	12	245932	245943
chromosome 1	52	p3	(CTT)4	12	246303	246314
chromosome 1	53	p1	(A)11	11	251910	251920
chromosome 1	54	p5	(TCTCT)3	15	264907	264921
chromosome 1	55	p4	(CCTT)3	12	286416	286427
chromosome 1	56	p2	(CT)5	10	287015	287024
chromosome 1	57	p4	(GGAA)3	12	294431	294442
chromosome 1	58	p1	(A)10	10	294528	294537
chromosome 1	59	p4	(AATG)3	12	297248	297259
chromosome 1	60	p1	(T)12	12	298428	298439
chromosome 1	61	p1	(T)12	12	301153	301164
chromosome 1	62	p4	(AAAG)3	12	308955	308966
chromosome 1	63	p2	(TA)6	12	318428	318439
chromosome 1	64	p1	(A)10	10	319026	319035
chromosome 1	65	p1	(C)10	10	319357	319366
chromosome 1	66	p2	(GA)6	12	321829	321840
chromosome 1	67	p1	(T)10	10	333904	333913
chromosome 1	68	p1	(A)10	10	335061	335070
chromosome 1	69	p2	(AG)5	10	340124	340133
chromosome 1	70	p1	(C)11	11	341683	341693
chromosome 1	71	p4	(TTTC)3	12	341940	341951
chromosome 1	72	p1	(T)10	10	343435	343444
chromosome 1	73	p2	(AT)8	16	344538	344553
chromosome 1	74	p1	(A)11	11	345142	345152
chromosome 1	75	p2	(CT)5	10	348653	348662
chromosome 1	76	p4	(TCTA)3	12	377672	377683
chromosome 1	77	p4	(TCTT)3	12	388321	388332
chromosome 1	78	p4	(CCTT)3	12	394304	394315
chromosome 1	79	p4	(TACC)3	12	395638	395649
chromosome 1	80	p1	(A)10	10	396159	396168
chromosome 1	81	p4	(GCTT)3	12	399746	399757
chromosome 1	82	p4	(AAAG)3	12	408511	408522
chromosome 1	83	p4	(GGAA)3	12	418303	418314
chromosome 1	84	p4	(CGGC)3	12	420403	420414
chromosome 1	85	p1	(T)12	12	438087	438098
chromosome 1	86	p4	(ATAA)3	12	438172	438183
chromosome 1	87	p1	(T)14	14	440858	440871
chromosome 1	88	p4	(CTTT)3	12	444540	444551
chromosome 1	89	p4	(TTAT)3	12	450945	450956
chromosome 1	90	p4	(GACC)3	12	455426	455437
chromosome 1	91	p1	(A)11	11	459915	459925
chromosome 1	92	p1	(T)10	10	461411	461420
chromosome 1	93	p4	(ATTT)3	12	462034	462045
chromosome 1	94	p1	(A)10	10	468045	468054
chromosome 1	95	p1	(T)10	10	469272	469281
chromosome 1	96	p2	(AT)5	10	470296	470305
chromosome 1	97	p3	(TAA)4	12	472671	472682
chromosome 1	98	p1	(T)10	10	473744	473753
chromosome 1	99	p2	(TA)5	10	475554	475563
chromosome 1	100	p4	(TCTG)3	12	495199	495210
*The number after "p" represent the size of the repeat units.

## Sheet: Table S2
Table S2 SSRs in the mitochondrial chromosome 2 of R. glutinosa
Mitochondrial chromosome	SSR nr.	SSR type	SSR	size	start	end
chromosome 2	1	p5	(ACTAG)3	15	359	373
chromosome 2	2	p1	(A)10	10	3007	3016
chromosome 2	3	p2	(AG)5	10	3351	3360
chromosome 2	4	p4	(GAAG)3	12	6218	6229
chromosome 2	5	p2	(TA)5	10	8468	8477
chromosome 2	6	p4	(TCTT)3	12	10260	10271
chromosome 2	7	p4	(TGAT)3	12	12278	12289
chromosome 2	8	p1	(T)11	11	17966	17976
chromosome 2	9	p4	(TATT)3	12	19549	19560
chromosome 2	10	p3	(TTC)4	12	20995	21006
chromosome 2	11	p1	(T)10	10	21409	21418
chromosome 2	12	p4	(TAAG)3	12	22664	22675
chromosome 2	13	p4	(AGAA)3	12	24155	24166
chromosome 2	14	p4	(AAAG)3	12	25956	25967
chromosome 2	15	p4	(AATA)3	12	27879	27890
chromosome 2	16	p2	(AG)5	10	30410	30419

## Sheet: Table S3
Table S3 Tandem repeat sequences in the mitochondrial genome of R. glutinosa
Mitochondrial Chromosome 1	Indices	Period	Copy	Consensus	Percent	Percent	Score	A	C	G	T	Entropy
		Size	Number	Size	Matches	Indels						(0-2)
chromosome 1	31798--31841	17	2.6	17	78	3	54	18	18	34	29	1.94
chromosome 1	55583--55618	18	1.9	19	88	5	56	27	2	33	36	1.72
chromosome 1	122721--122766	23	2	23	91	8	76	47	13	26	13	1.78
chromosome 1	206095--206137	21	2	22	86	4	61	41	18	27	11	1.85
chromosome 1	259443--259476	17	1.9	18	94	5	61	11	23	5	58	1.55
chromosome 1	364352--364397	23	2	23	91	8	76	13	26	13	47	1.78
chromosome 1	474758--474785	14	2	14	100	0	56	42	0	21	35	1.53

## Sheet: Table S4
Table S4 The homologous DNA fragment in the R. glutinosa mitochondrial genome.
High-scoring sequence pairs (HSPs) Number	Repetitive chromosomes	Mitochondrial genome	% Identity	Alignment Length	Mismatches	Gap Openings	Alignment start (copy 1 in mitogenome)	Alignment end (copy 1 in mitogenome)	Alignment start (copy 2 in mitogenome)	Alignment end (copy 2 in mitogenome)	E-value	Sequence length	Successfully tested
R1	chromosome1	chromosome1	100	5773	0	0	481808	487580	431249	425477	0	10661	Success
R2	chromosome1	chromosome1	99.965	5780	0	1	425477	431254	487580	481801	0	10661
R3	chromosome1	chromosome1	99.964	2795	1	0	363610	366404	123508	120714	0	5156	Success
R4	chromosome1	chromosome1	98.039	255	3	1	230999	231251	134572	134826	1.72e-122	442
R5	chromosome1	chromosome1	97.696	217	4	1	257582	257798	132989	132774	2.3e-101	372
R6	chromosome1	chromosome1	96.133	181	6	1	472776	472955	85190	85370	5.11e-78	294
R7	chromosome1	chromosome1	98.137	161	3	0	368977	369137	16312	16472	3.98e-74	281
R8	chromosome1	chromosome1	100	149	0	0	391014	391162	65980	66128	1.85e-72	276
R9	chromosome1	chromosome1	100	144	0	0	497160	497303	403271	403128	1.11e-69	267
R10	chromosome1	chromosome1	97.351	151	3	1	423439	423588	295117	295267	2.41e-66	255
R11	chromosome1	chromosome1	94.904	157	8	0	438186	438342	423589	423745	1.45e-63	246
R12	chromosome1	chromosome1	98.319	119	1	1	488388	488505	295242	295124	6.85e-52	207
R13	chromosome1	chromosome1	99.138	116	0	1	488388	488502	423563	423448	6.85e-52	207
R14	chromosome1	chromosome1	95.2	125	6	0	265978	266102	127623	127747	4.12e-49	198
R15	chromosome1	chromosome1	97.391	115	2	1	295811	295924	221007	220893	5.33e-48	195
R16	chromosome1	chromosome1	100	98	0	0	166804	166901	85832	85929	4.15e-44	182
R17	chromosome1	chromosome1	96.364	110	3	1	190961	191069	1022	1131	1.49e-43	180
R18	chromosome1	chromosome1	90.909	132	6	1	399745	399870	185053	185184	2.5e-41	172
R19	chromosome1	chromosome1	95.745	94	2	1	64873	64964	6292	6199	1.17e-34	150
R20	chromosome1	chromosome1	98.81	84	1	0	473119	473202	16881	16964	1.17e-34	150
R21	chromosome1	chromosome1	91.429	105	8	1	190355	190458	37684	37580	1.96e-32	143
R22	chromosome1	chromosome1	98.667	75	0	1	301856	301929	1216	1142	4.24e-29	132
R23	chromosome1	chromosome1	94.253	87	4	1	1142	1228	301929	301844	4.24e-29	132
R24	chromosome1	chromosome1	97.222	72	2	0	300816	300887	267962	268033	2.55e-26	122
R25	chromosome1	chromosome1	98.551	69	0	1	236000	236068	100675	100742	9.18e-26	121
R26	chromosome1	chromosome1	85.156	128	8	6	413886	414010	213389	213270	9.18e-26	121
R27	chromosome1	chromosome1	90.805	87	7	1	439392	439477	414021	413935	4.27e-24	115
R28	chromosome1	chromosome1	97.015	67	2	0	275711	275777	11041	10975	1.54e-23	113
R29	chromosome1	chromosome1	100	61	0	0	486217	486277	30351	30291	1.54e-23	113
R30	chromosome1	chromosome1	100	61	0	0	426780	426840	30291	30351	1.54e-23	113
R31	chromosome1	chromosome1	88.119	101	3	3	351887	351982	231314	231218	5.52e-23	111
R32	chromosome1	chromosome1	98.413	63	1	0	431777	431839	387678	387740	5.52e-23	111
R33	chromosome1	chromosome1	100	59	0	0	332007	332065	93022	92964	1.99e-22	110
R34	chromosome1	chromosome1	98.387	62	1	0	422671	422732	298508	298569	1.99e-22	110
R35	chromosome1	chromosome1	98.361	61	1	0	298047	298107	90779	90719	7.15e-22	108
R36	chromosome1	chromosome1	98.361	61	1	0	363121	363181	122518	122458	7.15e-22	108
R37	chromosome1	chromosome1	98.361	61	1	0	364600	364660	363121	363181	7.15e-22	108
R38	chromosome1	chromosome1	98.333	60	1	0	301901	301960	152687	152746	2.57e-21	106
R39	chromosome1	chromosome1	89.412	85	4	2	167559	167638	41658	41574	3.33e-20	102
R40	chromosome1	chromosome1	100	54	0	0	191042	191095	152733	152680	1.2e-19	100
R41	chromosome1	chromosome1	90.667	75	2	2	439359	439428	310923	310849	5.56e-18	95.3
R42	chromosome1	chromosome1	100	49	0	0	470770	470818	41200	41152	7.2e-17	91.6
R43	chromosome1	chromosome1	98.077	52	1	0	458919	458970	267779	267830	7.2e-17	91.6
R44	chromosome1	chromosome1	92.537	67	0	1	426113	426179	311349	311288	7.2e-17	91.6
R45	chromosome1	chromosome1	92.537	67	0	1	486878	486944	311288	311349	7.2e-17	91.6
R46	chromosome1	chromosome1	100	45	0	0	351827	351871	275522	275566	1.2e-14	84.2
R47	chromosome1	chromosome1	97.872	47	1	0	298145	298191	167632	167586	4.33e-14	82.4
R48	chromosome1	chromosome1	97.872	47	1	0	301901	301947	191088	191042	4.33e-14	82.4
R49	chromosome1	chromosome1	94.444	54	2	1	301668	301721	267963	268015	4.33e-14	82.4
R50	chromosome1	chromosome1	100	44	0	0	191045	191088	301944	301901	4.33e-14	82.4
R51	chromosome1	chromosome1	95.833	48	2	0	285458	285505	70612	70659	5.6e-13	78.7
R52	chromosome1	chromosome1	94.118	51	3	0	280812	280862	233382	233432	5.6e-13	78.7
R53	chromosome1	chromosome1	94.118	51	3	0	335239	335289	287837	287887	5.6e-13	78.7
R54	chromosome1	chromosome1	97.727	44	1	0	353253	353296	323893	323936	2.02e-12	76.8
R55	chromosome1	chromosome1	93.878	49	3	0	360237	360285	23468	23516	7.25e-12	75
R56	chromosome1	chromosome1	100	40	0	0	352394	352433	86824	86785	7.25e-12	75
R57	chromosome1	chromosome1	95.455	44	2	0	229508	229551	42721	42678	9.38e-11	71.3
R58	chromosome1	chromosome1	97.561	41	1	0	423747	423787	225852	225892	9.38e-11	71.3
R59	chromosome1	chromosome1	95.349	43	2	0	183217	183259	78531	78573	3.37e-10	69.4
R60	chromosome1	chromosome1	100	36	0	0	165762	165797	160202	160237	1.21e-09	67.6
R61	chromosome1	chromosome1	100	36	0	0	391955	391990	253690	253725	1.21e-09	67.6
R62	chromosome1	chromosome1	100	35	0	0	369146	369180	169	203	4.36e-09	65.8
R63	chromosome1	chromosome1	89.286	56	1	3	166323	166373	3087	3142	4.36e-09	65.8
R64	chromosome1	chromosome1	100	34	0	0	168861	168894	38160	38127	1.57e-08	63.9
R65	chromosome1	chromosome1	97.368	38	0	1	301700	301736	167584	167621	1.57e-08	63.9
R66	chromosome1	chromosome1	100	34	0	0	403714	403747	388218	388251	1.57e-08	63.9
R67	chromosome1	chromosome1	100	33	0	0	394246	394278	378456	378424	5.64e-08	62.1
R68	chromosome1	chromosome1	97.222	36	1	0	378424	378459	394278	394243	5.64e-08	62.1
R69	chromosome1	chromosome1	87.273	55	3	3	46563	46616	25863	25812	2.03e-07	60.2
R70	chromosome1	chromosome1	91.111	45	2	2	300685	300728	299486	299443	2.03e-07	60.2
R71	chromosome1	chromosome1	100	31	0	0	87942	87972	51811	51841	7.3e-07	58.4
R72	chromosome1	chromosome1	100	31	0	0	444007	444037	253110	253080	7.3e-07	58.4
R73	chromosome1	chromosome1	100	30	0	0	413944	413973	21002	20973	2.63e-06	56.5
R74	chromosome1	chromosome1	96.97	33	1	0	401104	401136	56054	56022	2.63e-06	56.5
R75	chromosome1	chromosome1	100	29	0	0	214974	215002	56166	56194	9.44e-06	54.7
R76	chromosome1	chromosome1	100	29	0	0	238117	238145	178715	178687	9.44e-06	54.7
R77	chromosome1	chromosome2	100	7933	0	0	351656	359588	48220	40288	0	14650	Success
R78	chromosome1	chromosome2	98.165	109	2	0	159117	159225	36374	36266	6.9e-47	191
R79	chromosome1	chromosome2	88.119	101	3	3	231218	231314	47894	47989	5.52e-23	111
R80	chromosome1	chromosome2	94.286	70	4	0	38499	38568	2384	2315	7.15e-22	108
R81	chromosome1	chromosome2	83.019	106	11	3	367615	367720	12930	13028	2.59e-16	89.8
R82	chromosome1	chromosome2	100	45	0	0	275522	275566	48049	48005	1.2e-14	84.2
R83	chromosome1	chromosome2	97.727	44	1	0	323893	323936	46623	46580	2.02e-12	76.8
R84	chromosome1	chromosome2	100	40	0	0	86785	86824	47443	47482	7.25e-12	75
R85	chromosome1	chromosome2	100	33	0	0	61355	61387	2046	2014	5.64e-08	62.1
R86	chromosome2	chromosome1	95.522	67	3	0	2318	2384	38565	38499	6.93e-23	108
R87	chromosome2	chromosome1	97.222	36	1	0	2014	2049	61387	61352	5.47e-09	62.1

## Sheet: Table S5
Table S5 The sequneces of specific primers for the amplification of the repeat sequence junctions.
Number of Repeat Sequence	Name of Primers	Sequence
R1-junction1	R1-f1	TCTCCCTCCGCACATGACTA
	R1-r1	AAGAGGCCAAGCCAATCCTC
R1-junction2	R1-f2	CGCGGCATTCTCCCTTCTAT
	R1-r2	GCTAGAAAGGCTCGACTCCC
R1-junction3	R1-f3	ACTCAGTCCTCACCCGAAAG
	R1-r3	GGAAGAGGCCAAGCCAATCC
R1-junction4	R1-f4	CGCGGCATTCTCCCTTCTAT
	R1-r4	CGTGCATTCCATTATCGCGG
R3-junction1	R3-f1	GCCAAGAGCGCTGCTTATTC
	R3-r1	CCATGTGATCCGTCCTCGTT
R3-junction2	R3-f2	GCGAGGCAGAAGCTATGGAA
	R3-r2	TCGAGTACCAGTCGCCGATA
R3-junction3	R3-f3	GGGATGCTATAGTGCACGGG
	R3-r3	CCATGTGATCCGTCCTCGTT
R3-junction4	R3-f4	CTATCGCTGGGACGAACTCC
	R3-r4	GCACCGTACCGACCTACAAT
R77-junction1	R77-f1	ACGATAAGGGGAATCGTCGC
	R77-r1	ACGGGGTCTCGGTTGATTTC
R77-junction2	R77-f2	GATACCCGGAAAGAGCACCA
	R77-r2	GCAGGCGTAGTTGGTTTGTC
R77-junction3	R77-f3	CCAGTTTTGGGGCTTTCGAC
	R77-r3	AACGGGGTCTCGGTTGATTT
R77-junction4	R77-f4	GGCCGGTAGAGAAAGAGTGG
	R77-r4	CCTCCTTCTGTTGCCGAAGA

## Sheet: Table S6
Table S6 The homologous DNA fragment between the R. glutinosa mitochondrial genome and chloroplast genome.
HSP Number	Repetitive contigs	Mitochondrial genome	% Identity	Alignment Length	Mismatches	Gap Openings	Plastome ID	Alignment start (chloroplast genome)	Alignment end (chloroplast genome)	Mitogenome	Alignment start (mitochondrial genome)	Alignment end (mitochondrial genome)	E-value	Bit Score	MTPT annotation
mtpt1	Duplicates 1	chromosome 1	99.867	4513	1	1	OR030048.1	94151	98663	chromosome 1	184582	180075	0	8296	Partial (trnL-CAA)，Complete (ndhB,rps7)
mtpt2		chromosome 1	99.867	4513	1	1	OR030048.1	139261	143773	chromosome 1	180075	184582	0	8296	Partial (trnL-CAA)，Complete (ndhB,rps7)
mtpt3		chromosome 1	100	2355	0	0	OR030048.1	23301	25655	chromosome 1	491578	489224	0	4349	Partial (rpoC1,rpoB)
mtpt4		chromosome 1	98.935	1221	3	3	OR030048.1	21596	22815	chromosome 1	492777	491566	0	2174	Partial (rpoC1)
mtpt5		chromosome 1	98.09	1204	15	3	OR030048.1	64783	65985	chromosome 1	417282	416086	0	2089	Complete (psbJ,psbL,psbF,psbE)
mtpt6	Duplicates 2	chromosome 1	98.604	1003	6	6	OR030048.1	85525	86519	chromosome 1	304787	303785	0	1768	Partial (rpl2)，Complete (rpl23,trnI-CAU)
mtpt7		chromosome 1	98.604	1003	6	6	OR030048.1	151405	152399	chromosome 1	303785	304787	0	1768	Partial (rpl2)，Complete (rpl23,trnI-CAU)
mtpt8	Duplicates 3	chromosome 1	99.301	429	1	2	OR030048.1	84893	85321	chromosome 1	318580	318154	0	774	Partial (rpl2)
mtpt9		chromosome 1	99.301	429	1	2	OR030048.1	152603	153031	chromosome 1	318154	318580	0	774	Partial (rpl2)
mtpt10		chromosome 1	87.021	678	49	20	OR030048.1	66594	67255	chromosome 1	415609	414955	0	728	Complete (petG,trnW-CCA,trnP-UGG)
mtpt11	Duplicates 4	chromosome 1	98.338	361	5	1	OR030048.1	102304	102664	chromosome 1	367589	367230	2.68e-180	632	Partial (trnI-GAU)
mtpt12		chromosome 1	98.338	361	5	1	OR030048.1	135260	135620	chromosome 1	367230	367589	2.68e-180	632	Partial (trnI-GAU)
mtpt13		chromosome 1	90.136	294	19	3	OR030048.1	467	757	chromosome 1	374041	373755	1.8e-102	374	Partial (psbA)
mtpt14		chromosome 1	92.913	254	7	4	OR030048.1	1153	1396	chromosome 1	35059	34807	5.03e-98	359	Partial (psbA)
mtpt15		chromosome 1	92.265	181	10	1	OR030048.1	45148	45328	chromosome 1	345291	345467	2.44e-66	254	Complete (trnS-GGA)
mtpt16		chromosome 1	92.486	173	12	1	OR030048.1	38622	38793	chromosome 1	114936	114764	4.08e-64	246	Partial (psaB)
mtpt17		chromosome 1	96.241	133	5	0	OR030048.1	4254	4386	chromosome 1	220901	220769	8.9e-56	219	Partial (trnK-UUU)
mtpt18		chromosome 1	87.805	164	13	5	OR030048.1	30271	30433	chromosome 1	344809	344652	9.03e-46	185	Complete (trnD-GUC)
mtpt19		chromosome 1	84.974	193	13	6	OR030048.1	45903	46095	chromosome 1	345473	345649	1.17e-44	182	Partial (rps4)
mtpt20		chromosome 1	91.453	117	5	1	OR030048.1	66169	66280	chromosome 1	415709	415593	7.08e-37	156	IGS (psbE,petL)
mtpt21		chromosome 1	97.59	83	2	0	OR030048.1	34621	34703	chromosome 1	359730	359648	5.51e-33	143	Partial (psbC)
mtpt22		chromosome 1	97.5	80	2	0	OR030048.1	14	93	chromosome 1	91345	91266	2.56e-31	137	Complete (trnH-GUG)
mtpt23	Duplicates 5	chromosome 1	95.294	85	3	1	OR030048.1	108675	108758	chromosome 1	50207	50123	3.32e-30	134	Complete (trnN-GUU)
mtpt24		chromosome 1	95.294	85	3	1	OR030048.1	129166	129249	chromosome 1	50123	50207	3.32e-30	134	Complete (trnN-GUU)
mtpt25		chromosome 1	93.75	80	5	0	OR030048.1	52697	52776	chromosome 1	10873	10952	2.58e-26	121	Complete (trnM-CAU)
mtpt26		chromosome 1	97.561	41	1	0	OR030048.1	119868	119908	chromosome 1	180127	180087	2.64e-11	71.3	Partial (ndhA)
mtpt27	Duplicates 6	chromosome 1	95.349	43	2	0	OR030048.1	95474	95516	chromosome 1	78573	78531	9.49e-11	69.4	Partial (ndhB)
mtpt28		chromosome 1	95.349	43	2	0	OR030048.1	142408	142450	chromosome 1	78531	78573	9.49e-11	69.4	Partial (ndhB)

## Sheet: Table S7
Table S7 The homologous DNA fragment (NUMT) in the R. glutinosa mitochondrial genome.
Mitochondrial chromosome number	Nuclear contig ID	% Identity	Alignment Length	Mismatches	Gap Openings	Alignment start (mitochondrial genome)	Alignment end (mitochondrial genome)	Alignment start (nuclear genome)	Alignment end (nuclear genome)	E-value	Bit Score
chromosome 1	JABTTQ010000105.1	95.312	64	1	2	100680	100742	34061	34123	5.8e-16	100
chromosome 1	JABTTQ010000105.1	85.437	103	7	7	345343	345445	371736	371642	5.8e-16	100
chromosome 1	JABTTQ010000105.1	90.756	119	4	7	488388	488504	46925	46812	1.58e-31	152
chromosome 1	JABTTQ010000105.1	92.254	142	4	7	423448	423588	46814	46949	2.59e-44	195
chromosome 1	JABTTQ010000105.1	82.198	1747	149	120	234807	236508	32918	34547	0	1354
chromosome 1	JABTTQ010000105.1	88.423	1909	93	105	180051	181938	24927	26728	0	2183
chromosome 1	JABTTQ010000105.1	79.74	1999	177	179	182714	184678	18600	20404	0	1238
chromosome 1	JABTTQ010000105.1	80.976	6355	557	487	190994	197213	26722	32559	0	4436
chromosome 1	JABTTQ010000105.1	85.282	13460	838	857	282248	295441	34545	47127	0	12826
chromosome 1	JABTTQ010000291.1	89.17	4626	192	222	180074	184582	7199	2766	0	5481
chromosome 1	JABTTQ010000753.1	97.436	39	1	0	170398	170436	580696	580734	5.88e-06	67.6
chromosome 1	JABTTQ010000753.1	90.667	75	2	2	310849	310923	619065	618996	2.7e-14	95.3
chromosome 1	JABTTQ010000753.1	88.75	80	6	2	10873	10952	609528	609452	2.7e-14	95.3
chromosome 1	JABTTQ010000753.1	90.805	87	7	1	413935	414021	619114	619029	2.07e-20	115
chromosome 1	JABTTQ010000753.1	89.831	118	6	2	415593	415709	596367	596479	7.34e-30	147
chromosome 1	JABTTQ010000753.1	94.904	157	8	0	423589	423745	617823	617979	7.04e-60	246
chromosome 1	JABTTQ010000753.1	83.333	648	51	39	414986	415609	595437	596051	6.2e-150	545
chromosome 1	JABTTQ010000753.1	93.486	1397	34	33	415917	417282	596470	597840	0	2023
chromosome 1	JABTTQ010000753.1	96.084	8478	127	147	434086	442514	613792	622113	0	13627
chromosome 1	JABTTQ010000854.1	82.254	2857	228	211	241880	244665	241299	243947	0	2209
chromosome 1	JABTTQ010000854.1	100	5806	0	0	369284	375089	332365	326560	0	10722
chromosome 1	JABTTQ010000901.1	100	49	0	0	49205	49253	301101	301053	3.49e-13	91.6
chromosome 1	JABTTQ010000901.1	92.771	83	4	2	359648	359730	507	587	1.6e-21	119
chromosome 1	JABTTQ010000901.1	87.387	222	18	8	373298	373518	2287	2499	7.04e-60	246
chromosome 1	JABTTQ010000901.1	91.732	254	7	6	34807	35059	32684	32924	3.14e-88	340
chromosome 1	JABTTQ010000901.1	92.388	289	11	10	274262	274550	84253	83976	1.42e-106	401
chromosome 1	JABTTQ010000901.1	84.88	291	25	15	274262	274550	53075	53348	8.98e-69	276
chromosome 1	JABTTQ010000901.1	74.312	327	62	18	167912	168232	53452	53142	1.6e-21	119
chromosome 1	JABTTQ010000901.1	98.338	361	5	1	367230	367589	82650	83010	4.62e-176	632
chromosome 1	JABTTQ010000901.1	88.556	367	22	17	367233	367591	54630	54276	2.34e-114	427
chromosome 1	JABTTQ010000901.1	84.507	426	35	24	318167	318585	37898	37497	8.54e-104	392
chromosome 1	JABTTQ010000901.1	82.243	428	8	46	318156	318580	34823	34461	3.18e-78	307
chromosome 1	JABTTQ010000901.1	73.245	826	148	59	167782	168582	83741	84518	5.48e-56	233
chromosome 1	JABTTQ010000901.1	86.876	1021	51	65	303785	304787	39063	38108	0	1066
chromosome 1	JABTTQ010000901.1	88.499	1026	43	57	303785	304787	35993	35020	0	1171
chromosome 1	JABTTQ010000901.1	89.36	1250	47	64	491550	492777	11930	13115	0	1493
chromosome 1	JABTTQ010000901.1	89.754	1464	66	68	489220	490659	25576	26979	0	1796
chromosome 1	JABTTQ010000901.1	89.416	2173	87	109	182452	184582	88850	90921	0	2606
chromosome 1	JABTTQ010000901.1	95.593	2337	30	58	180075	182395	86549	88828	0	3677
chromosome 1	JABTTQ010000901.1	90.126	2390	93	110	489220	491573	9192	11474	0	2974
chromosome 1	JABTTQ010000901.1	91.359	4571	122	204	180080	184582	50791	46426	0	6000
chromosome 1	JABTTQ010000968.1	100	49	0	0	41152	41200	14542	14494	3.49e-13	91.6
chromosome 1	JABTTQ010000968.1	90.164	61	3	3	463839	463897	8514	8573	9.77e-09	76.8
chromosome 1	JABTTQ010000968.1	98.81	84	1	0	16881	16964	16843	16926	5.68e-31	150
chromosome 1	JABTTQ010000968.1	85.621	153	9	10	464545	464694	9032	9174	2.04e-30	148
chromosome 1	JABTTQ010000968.1	96.133	181	6	1	85190	85370	16500	16679	2.48e-74	294
chromosome 1	JABTTQ010000968.1	79.054	296	13	26	464061	464352	8685	8935	3.39e-33	158
chromosome 1	JABTTQ010000968.1	76.51	1358	129	138	456614	457949	1662	2851	4.76e-156	566
chromosome 1	JABTTQ010000968.1	77.755	1470	151	129	458051	459490	6676	7999	0	741
chromosome 1	JABTTQ010000968.1	76.058	1512	157	147	454678	456158	9	1346	1.69e-165	597
chromosome 1	JABTTQ010000968.1	84.546	3643	189	283	458680	462286	3371	6675	0	3264
chromosome 1	JABTTQ010000968.1	98.794	6885	22	42	467380	474256	11149	17980	0	12198
chromosome 1	JABTTQ010001311.1	90.909	88	2	6	50122	50207	818	735	7.45e-20	113
chromosome 1	JABTTQ010001311.1	86.813	91	5	4	359642	359725	143210	143300	2.7e-14	95.3
chromosome 1	JABTTQ010001311.1	83.019	159	12	11	114770	114924	139357	139504	7.4e-25	130
chromosome 1	JABTTQ010001311.1	84.848	165	17	8	373297	373460	144963	145120	9.43e-34	159
chromosome 1	JABTTQ010001311.1	87.079	356	16	22	367230	367579	28790	29121	8.6e-99	375
chromosome 1	JABTTQ010001311.1	87.079	356	16	22	367230	367579	45174	45505	8.6e-99	375
chromosome 1	JABTTQ010001311.1	82.432	370	10	39	491185	491554	154664	154978	1.16e-67	272
chromosome 1	JABTTQ010001311.1	84.35	377	18	26	367230	367589	75960	76312	1.89e-85	331
chromosome 1	JABTTQ010001311.1	89.14	442	22	19	318154	318580	92779	93209	2.24e-144	527
chromosome 1	JABTTQ010001311.1	90.638	470	15	21	180076	180533	96216	96668	1.69e-165	597
chromosome 1	JABTTQ010001311.1	79.027	658	55	58	414986	415609	112193	112801	3.09e-98	374
chromosome 1	JABTTQ010001311.1	87.22	1025	53	55	303785	304787	91610	92578	0	1096
chromosome 1	JABTTQ010001311.1	85.446	1223	18	112	491550	492767	155398	156465	0	1125
chromosome 1	JABTTQ010001311.1	85.956	1417	68	88	415917	417282	113203	114539	0	1393
chromosome 1	JABTTQ010001311.1	85.77	4104	222	266	180070	184106	32439	36247	0	4010
chromosome 1	JABTTQ010001311.1	90.307	4591	150	207	180076	184582	79832	84211	0	5740
chromosome 1	JABTTQ010001531.1	86.842	114	8	7	66011	66122	107930	108038	4.45e-22	121
chromosome 1	JABTTQ010001531.1	100	662	0	0	151046	151707	90909	90248	0	1223
chromosome 1	JABTTQ010001531.1	76.989	1408	68	182	376113	377511	90911	92071	3.68e-157	569
chromosome 1	JABTTQ010001531.1	79.819	2988	309	226	111857	114741	56232	59028	0	1906
chromosome 1	JABTTQ010001531.1	80.38	3002	301	218	111838	114741	72680	75491	0	2015
chromosome 1	JABTTQ010001531.1	76.203	4614	245	596	377627	382222	92111	95889	0	1650
chromosome 1	JABTTQ010001531.1	83.176	5623	466	379	157915	163418	89099	83838	0	4700
chromosome 1	JABTTQ010001531.1	83.529	5628	451	374	157915	163418	72659	67384	0	4819
chromosome 1	JABTTQ010001531.1	82.887	7246	508	550	382444	389570	99925	106557	0	5836
chromosome 1	JABTTQ010001531.1	77.52	7807	713	785	103738	111375	44597	51530	0	3733
chromosome 1	JABTTQ010001531.1	79.922	8492	913	642	389642	397883	106562	114511	0	5505
chromosome 1	JABTTQ010001531.1	79.013	9096	931	752	163530	172381	67388	59027	0	5319
chromosome 1	JABTTQ010001531.1	78.87	9096	935	758	163530	172381	83842	75490	0	5238
chromosome 1	JABTTQ010001973.1	89.535	86	6	3	50122	50207	262759	262677	1.25e-17	106
chromosome 1	JABTTQ010001973.1	91.045	134	9	3	220769	220901	310186	310055	2.6e-39	178
chromosome 1	JABTTQ010001973.1	87.94	199	18	5	373298	373495	337791	337598	7.09e-55	230
chromosome 1	JABTTQ010001973.1	87.209	258	14	13	34807	35060	307233	306991	8.98e-69	276
chromosome 1	JABTTQ010001973.1	84.932	292	21	14	274262	274550	255429	255700	3.23e-68	274
chromosome 1	JABTTQ010001973.1	80.511	313	26	20	373755	374048	306591	306295	3.32e-48	207
chromosome 1	JABTTQ010001973.1	76.338	355	73	11	424850	425199	315910	316258	7.24e-40	180
chromosome 1	JABTTQ010001973.1	98.056	360	5	2	367230	367588	288500	288858	7.74e-174	625
chromosome 1	JABTTQ010001973.1	83.06	366	25	29	367230	367589	256966	256632	1.92e-75	298
chromosome 1	JABTTQ010001973.1	85.45	433	20	32	318154	318577	240431	240033	2.36e-109	411
chromosome 1	JABTTQ010001973.1	87.244	439	17	34	318153	318580	304999	305409	1.79e-125	464
chromosome 1	JABTTQ010001973.1	76.068	585	45	63	415042	415609	223121	222615	5.52e-51	217
chromosome 1	JABTTQ010001973.1	86.311	599	4	53	180070	180660	253250	252722	1.7e-160	580
chromosome 1	JABTTQ010001973.1	92.822	1003	37	26	303785	304781	241602	240629	0	1421
chromosome 1	JABTTQ010001973.1	88.149	1021	42	59	303785	304787	303846	304805	0	1142
chromosome 1	JABTTQ010001973.1	84.551	1204	76	81	491576	492759	328031	326918	0	1092
chromosome 1	JABTTQ010001973.1	82.158	1418	112	100	415917	417282	222240	220912	0	1086
chromosome 1	JABTTQ010001973.1	91.82	2384	77	88	489220	491578	330803	328513	0	3214
chromosome 1	JABTTQ010001973.1	86.976	3793	210	214	180863	184583	252503	248923	0	4006
chromosome 1	JABTTQ010001999.1	91.919	99	8	0	416662	416760	433606	433704	1.23e-27	139
chromosome 1	JABTTQ010001999.1	100	108	0	0	81642	81749	222726	222619	5.56e-46	200
chromosome 1	JABTTQ010001999.1	93.865	163	4	5	301960	302122	581370	581214	3.27e-58	241
chromosome 1	JABTTQ010001999.1	88.889	171	4	14	64567	64735	581399	581556	7.19e-45	196
chromosome 1	JABTTQ010001999.1	82.727	220	9	25	443363	443579	222727	222920	1.57e-36	169
chromosome 1	JABTTQ010001999.1	87.795	2835	112	167	35222	37995	383666	386327	0	3103
chromosome 1	JABTTQ010001999.1	87.209	7818	380	445	38048	45661	386342	393743	0	8325
chromosome 1	JABTTQ010002116.1	93.992	2380	37	86	102040	104400	148669	150961	0	3506
chromosome 1	JABTTQ010002287.1	97.015	67	2	0	275711	275777	10742	10676	7.45e-20	113
chromosome 1	JABTTQ010002287.1	98.667	75	0	1	301856	301929	1022	948	2.06e-25	132
chromosome 1	JABTTQ010002287.1	92.784	97	2	2	64873	64964	6096	6000	1.59e-26	135
chromosome 1	JABTTQ010002287.1	96.364	110	3	1	190961	191069	828	937	7.24e-40	180
chromosome 1	JABTTQ010002287.1	96.682	16183	212	238	211	16302	27	15975	0	26609
chromosome 1	JABTTQ010002429.1	84.884	86	8	4	168497	168582	407277	407197	2.1e-10	82.4
chromosome 1	JABTTQ010002429.1	90.805	87	5	3	50122	50207	434182	434266	7.45e-20	113
chromosome 1	JABTTQ010002429.1	78.571	140	16	10	167912	168049	407814	407687	7.56e-10	80.5
chromosome 1	JABTTQ010002429.1	82.993	294	24	21	274262	274550	441722	441450	9.11e-59	243
chromosome 1	JABTTQ010002429.1	84.946	372	19	28	367230	367585	440153	440503	8.73e-89	342
chromosome 1	JABTTQ010002429.1	79.055	635	55	44	415011	415609	460542	461134	1.86e-95	364
chromosome 1	JABTTQ010002429.1	87.645	777	33	51	214344	215104	112668	111939	0	845
chromosome 1	JABTTQ010002429.1	84.463	1416	96	98	415917	417281	461535	462877	0	1282
chromosome 1	JABTTQ010002429.1	88.725	4621	199	236	180075	184582	444009	448420	0	5350
chromosome 1	JABTTQ010002561.1	87.037	162	13	7	114764	114924	72967	73121	9.37e-39	176
chromosome 1	JABTTQ010002561.1	87.037	162	13	7	114764	114924	89351	89505	9.37e-39	176
chromosome 1	JABTTQ010002561.1	89.489	333	13	17	367264	367589	14031	14348	1.42e-106	401
chromosome 1	JABTTQ010002561.1	89.489	333	13	17	367264	367589	30415	30732	1.42e-106	401
chromosome 1	JABTTQ010002561.1	87.435	581	26	29	491566	492133	88220	88766	7.74e-174	625
chromosome 1	JABTTQ010002561.1	77.232	672	87	46	414955	415603	48809	49437	5.25e-86	333
chromosome 1	JABTTQ010002561.1	77.232	672	87	46	414955	415603	65193	65821	5.25e-86	333
chromosome 1	JABTTQ010002561.1	82.881	1437	98	90	415917	417282	49870	51229	0	1155
chromosome 1	JABTTQ010002561.1	82.881	1437	98	90	415917	417282	66254	67613	0	1155
chromosome 1	JABTTQ010002561.1	86.509	2409	141	139	489224	491578	85481	87759	0	2479
chromosome 1	JABTTQ010002561.1	88.979	4083	147	219	180070	184082	17819	21668	0	4767
chromosome 1	JABTTQ010003075.1	97.727	44	1	0	323893	323936	17608	17565	9.77e-09	76.8
chromosome 1	JABTTQ010003075.1	95.652	46	1	1	275522	275566	19017	18972	1.26e-07	73.1
chromosome 1	JABTTQ010003075.1	98.305	59	1	0	38499	38557	21188	21130	4.48e-17	104
chromosome 1	JABTTQ010003075.1	98.361	61	1	0	122458	122518	617	677	3.47e-18	108
chromosome 1	JABTTQ010003075.1	98.361	61	1	0	364600	364660	677	617	3.47e-18	108
chromosome 1	JABTTQ010003075.1	98.514	1346	5	13	354575	355917	16521	15188	0	2361
chromosome 1	JABTTQ010003075.1	79.979	1888	158	170	358514	360366	9986	8284	0	1190
chromosome 1	JABTTQ010003075.1	96.176	2615	40	45	351656	354249	19188	16613	0	4220
chromosome 1	JABTTQ010003075.1	89.162	2925	173	119	360564	363450	3174	356	0	3513
chromosome 1	JABTTQ010003075.1	79.407	3982	312	370	354567	358481	13529	9989	0	2342
chromosome 1	JABTTQ010003454.1	82.432	148	12	12	220769	220910	39399	39260	5.76e-21	117
chromosome 1	JABTTQ010003454.1	86.145	166	13	7	114764	114928	83714	83558	4.36e-37	171
chromosome 1	JABTTQ010003454.1	87.045	247	16	11	34807	35053	36523	36293	1.94e-65	265
chromosome 1	JABTTQ010003454.1	80.201	298	28	23	373757	374041	35898	35619	2.59e-44	195
chromosome 1	JABTTQ010003454.1	87.955	357	25	14	367235	367586	9882	9539	1.1e-107	405
chromosome 1	JABTTQ010003454.1	87.955	357	25	14	367235	367586	26266	25923	1.1e-107	405
chromosome 1	JABTTQ010003454.1	90.58	414	12	23	318154	318562	34327	34718	2.9e-143	523
chromosome 1	JABTTQ010003454.1	89.755	449	17	27	304342	304787	33708	34130	1.72e-150	547
chromosome 1	JABTTQ010003454.1	78.333	480	37	45	180400	180872	5812	5393	1.96e-60	248
chromosome 1	JABTTQ010003454.1	78.333	480	37	45	180400	180872	22196	21777	1.96e-60	248
chromosome 1	JABTTQ010003454.1	87.601	1242	58	73	491555	492777	57249	56085	0	1352
chromosome 1	JABTTQ010003454.1	89.406	1246	43	54	491569	492777	68280	67087	0	1487
chromosome 1	JABTTQ010003454.1	91.063	2361	29	140	489224	491573	70935	68746	0	3024
chromosome 1	JABTTQ010003454.1	86.695	2390	131	140	489224	491572	59954	57711	0	2479
chromosome 1	JABTTQ010003454.1	89.359	3665	115	187	180971	184579	5333	1888	0	4353
chromosome 1	JABTTQ010003454.1	89.359	3665	115	187	180971	184579	21717	18272	0	4353
chromosome 1	JABTTQ010003708.1	84.677	124	9	6	220773	220894	135695	135810	2.07e-20	115
chromosome 1	JABTTQ010003708.1	87.402	127	8	8	344652	344777	79894	80013	1.23e-27	139
chromosome 1	JABTTQ010003708.1	87.425	167	13	6	114764	114924	249971	250135	1.56e-41	185
chromosome 1	JABTTQ010003708.1	87.5	200	21	4	373298	373495	77572	77769	2.55e-54	228
chromosome 1	JABTTQ010003708.1	91.765	255	8	5	34807	35059	107872	108115	8.73e-89	342
chromosome 1	JABTTQ010003708.1	86.973	261	14	13	34807	35059	138619	138867	8.98e-69	276
chromosome 1	JABTTQ010003708.1	86.973	261	14	13	34807	35059	155006	155254	8.98e-69	276
chromosome 1	JABTTQ010003708.1	95.848	289	12	0	274262	274550	157202	157490	1.38e-126	468
chromosome 1	JABTTQ010003708.1	80.756	291	28	18	274262	274550	176272	176008	1.55e-46	202
chromosome 1	JABTTQ010003708.1	89.456	294	21	3	373755	374041	108505	108795	6.7e-95	363
chromosome 1	JABTTQ010003708.1	89.971	349	14	16	303785	304131	206660	206989	1.81e-115	431
chromosome 1	JABTTQ010003708.1	96.936	359	9	1	367233	367589	158798	158440	1.3e-166	601
chromosome 1	JABTTQ010003708.1	85.286	367	16	23	367230	367589	174802	175137	2.43e-89	344
chromosome 1	JABTTQ010003708.1	72.849	372	75	18	424925	425290	129809	129458	4.48e-17	104
chromosome 1	JABTTQ010003708.1	90.187	428	19	17	318154	318572	191433	191846	3.73e-147	536
chromosome 1	JABTTQ010003708.1	89.171	434	18	21	318154	318580	110100	109689	1.75e-140	514
chromosome 1	JABTTQ010003708.1	89.931	437	22	19	318154	318580	140883	140459	2.23e-149	544
chromosome 1	JABTTQ010003708.1	79.87	462	63	20	43775	44218	2799	3248	2.46e-79	311
chromosome 1	JABTTQ010003708.1	82.059	680	59	42	414955	415604	222491	223137	1.04e-142	521
chromosome 1	JABTTQ010003708.1	73.619	887	182	38	167782	168640	157731	156869	2.48e-74	294
chromosome 1	JABTTQ010003708.1	90.792	1010	36	39	303785	304787	111256	110297	0	1297
chromosome 1	JABTTQ010003708.1	88.889	1017	41	49	303785	304787	190276	191234	0	1186
chromosome 1	JABTTQ010003708.1	88.889	1035	41	58	303791	304787	142080	141082	0	1206
chromosome 1	JABTTQ010003708.1	89.912	1249	44	59	491555	492777	87185	88377	0	1533
chromosome 1	JABTTQ010003708.1	83.263	1428	111	94	415917	417282	223549	224910	0	1195
chromosome 1	JABTTQ010003708.1	89.634	2402	73	118	489224	491578	84449	86721	0	2894
chromosome 1	JABTTQ010003708.1	82.395	2823	219	202	181775	184516	121216	118591	0	2204
chromosome 1	JABTTQ010003708.1	91.565	3284	85	137	181360	184582	152720	149568	0	4353
chromosome 1	JABTTQ010003708.1	89.119	4586	166	245	180070	184582	178596	182921	0	5397
chromosome 1	JABTTQ010003708.1	89.119	4586	166	245	180070	184582	194980	199305	0	5397
chromosome 1	JABTTQ010003974.1	85.906	298	24	15	274262	274550	275029	274741	1.48e-76	302
chromosome 1	JABTTQ010003974.1	85.095	369	24	31	367230	367589	273459	273805	1.88e-90	348
chromosome 1	JABTTQ010003974.1	92.824	4557	112	179	180075	184580	277357	281749	0	6405
chromosome 1	JABTTQ010004014.1	93.976	83	2	1	359648	359730	61539	61618	1.24e-22	122
chromosome 1	JABTTQ010004014.1	86.26	131	10	7	344652	344777	65636	65763	1.59e-26	135
chromosome 1	JABTTQ010004014.1	85.366	164	15	8	114766	114924	76901	77060	2.62e-34	161
chromosome 1	JABTTQ010004014.1	85.366	164	15	8	114766	114924	93285	93444	2.62e-34	161
chromosome 1	JABTTQ010004014.1	98.368	429	1	6	318154	318580	12677	13101	0	749
chromosome 1	JABTTQ010004014.1	87.097	434	22	25	318154	318580	113361	112955	2.31e-124	460
chromosome 1	JABTTQ010004014.1	83.503	491	6	47	491088	491577	73246	73662	1.11e-102	388
chromosome 1	JABTTQ010004014.1	79.525	674	69	44	414964	415609	30203	30835	5.07e-111	416
chromosome 1	JABTTQ010004014.1	87.097	992	60	47	303802	304771	114523	113578	0	1061
chromosome 1	JABTTQ010004014.1	89.107	1019	47	53	303786	304787	11511	12482	0	1208
chromosome 1	JABTTQ010004014.1	81.866	1136	23	131	491570	492701	74077	75033	0	787
chromosome 1	JABTTQ010004014.1	88.865	1392	43	84	415917	417282	31227	32532	0	1609
chromosome 1	JABTTQ010004014.1	90.384	1747	63	78	489224	490943	70292	71960	0	2198
chromosome 1	JABTTQ010004014.1	84.316	2187	150	140	489224	491367	105776	107812	0	1960
chromosome 1	JABTTQ010004014.1	84.324	2188	150	140	489224	491368	89392	91429	0	1962
chromosome 1	JABTTQ010004014.1	86.529	3541	164	230	181127	184582	125166	121854	0	3607
chromosome 1	JABTTQ010004014.1	86	4543	240	303	180127	184582	1	4234	0	4501
chromosome 1	JABTTQ010004102.1	94.03	67	4	0	275711	275777	186680	186614	1.61e-16	102
chromosome 1	JABTTQ010004102.1	98.667	75	0	1	301856	301929	176991	176917	2.06e-25	132
chromosome 1	JABTTQ010004102.1	96.809	94	1	1	64873	64964	182064	181971	1.22e-32	156
chromosome 1	JABTTQ010004102.1	96.364	110	3	1	190961	191069	176797	176906	7.24e-40	180
chromosome 1	JABTTQ010004102.1	94.689	14367	316	333	376	14607	176169	190223	0	21891
chromosome 1	JABTTQ010004107.1	83.333	108	10	7	167944	168049	26658	26759	9.7e-14	93.5
chromosome 1	JABTTQ010004107.1	83.333	108	10	7	167944	168049	43042	43143	9.7e-14	93.5
chromosome 1	JABTTQ010004107.1	82.203	118	17	3	168466	168582	120058	119944	2.09e-15	99
chromosome 1	JABTTQ010004107.1	82.203	118	17	3	168466	168582	136442	136328	2.09e-15	99
chromosome 1	JABTTQ010004107.1	82.53	166	11	11	345497	345649	67397	67557	7.4e-25	130
chromosome 1	JABTTQ010004107.1	82.53	166	11	11	345497	345649	83781	83941	7.4e-25	130
chromosome 1	JABTTQ010004107.1	87.571	177	12	7	345296	345467	66630	66801	7.19e-45	196
chromosome 1	JABTTQ010004107.1	87.571	177	12	7	345296	345467	83014	83185	7.19e-45	196
chromosome 1	JABTTQ010004107.1	87.342	237	22	4	373755	373984	103565	103800	1.94e-65	265
chromosome 1	JABTTQ010004107.1	87.097	279	19	12	274279	274550	120212	120480	5.33e-76	300
chromosome 1	JABTTQ010004107.1	87.097	279	19	12	274279	274550	136596	136864	5.33e-76	300
chromosome 1	JABTTQ010004107.1	88.811	286	11	18	274266	274550	22196	21931	1.89e-85	331
chromosome 1	JABTTQ010004107.1	83.103	290	26	14	274262	274550	27001	26734	9.11e-59	243
chromosome 1	JABTTQ010004107.1	83.103	290	26	14	274262	274550	43385	43118	9.11e-59	243
chromosome 1	JABTTQ010004107.1	73.871	310	54	23	167940	168236	120558	120263	2.09e-15	99
chromosome 1	JABTTQ010004107.1	73.871	310	54	23	167940	168236	136942	136647	2.09e-15	99
chromosome 1	JABTTQ010004107.1	88.473	347	16	19	367230	367569	25471	25800	1.84e-105	398
chromosome 1	JABTTQ010004107.1	88.473	347	16	19	367230	367569	41855	42184	1.84e-105	398
chromosome 1	JABTTQ010004107.1	81.37	365	33	27	367230	367583	121717	121377	1.94e-65	265
chromosome 1	JABTTQ010004107.1	81.37	365	33	27	367230	367583	138101	137761	1.94e-65	265
chromosome 1	JABTTQ010004107.1	86.047	430	24	28	318160	318580	105149	104747	6.51e-115	429
chromosome 1	JABTTQ010004107.1	90.675	1008	31	52	303786	304787	106302	105352	0	1282
chromosome 1	JABTTQ010004107.1	90.838	1670	66	68	182935	184582	31930	33534	0	2156
chromosome 1	JABTTQ010004107.1	90.838	1670	66	68	182935	184582	48314	49918	0	2156
chromosome 1	JABTTQ010004107.1	90.688	2792	90	125	180070	182816	29227	31893	0	3559
chromosome 1	JABTTQ010004107.1	90.688	2792	90	125	180070	182816	45611	48277	0	3559
chromosome 1	JABTTQ010004107.1	88.342	4572	183	256	180077	184579	117971	113681	0	5168
chromosome 1	JABTTQ010004107.1	88.342	4572	183	256	180077	184579	134355	130065	0	5168
chromosome 1	JABTTQ010004179.1	100	41	0	0	189111	189151	383817	383857	9.77e-09	76.8
chromosome 1	JABTTQ010004179.1	93.036	3920	106	117	464238	468126	79817	83600	0	5572
chromosome 1	JABTTQ010004189.1	90.323	62	5	1	425028	425089	84653	84713	7.56e-10	80.5
chromosome 1	JABTTQ010004189.1	91.892	74	5	1	166525	166598	101623	101551	1.61e-16	102
chromosome 1	JABTTQ010004189.1	91.667	84	5	1	359648	359729	108043	107960	2.07e-20	115
chromosome 1	JABTTQ010004189.1	93.985	133	7	1	220769	220901	78740	78609	5.56e-46	200
chromosome 1	JABTTQ010004189.1	89.143	175	7	12	114764	114936	112017	111853	3.32e-48	207
chromosome 1	JABTTQ010004189.1	88.525	183	12	6	345291	345467	118219	118398	7.14e-50	213
chromosome 1	JABTTQ010004189.1	83.77	191	16	5	345473	345649	118967	119156	5.64e-36	167
chromosome 1	JABTTQ010004189.1	90.083	363	17	16	367230	367589	57070	57416	3.86e-122	453
chromosome 1	JABTTQ010004189.1	90.083	363	17	16	367230	367589	73454	73800	3.86e-122	453
chromosome 1	JABTTQ010004189.1	91.455	433	8	19	318154	318580	12256	11847	1.32e-156	568
chromosome 1	JABTTQ010004189.1	91.455	433	8	19	318154	318580	28640	28231	1.32e-156	568
chromosome 1	JABTTQ010004189.1	88.454	1022	39	53	303786	304787	13411	12449	0	1160
chromosome 1	JABTTQ010004189.1	88.454	1022	39	53	303786	304787	29795	28833	0	1160
chromosome 1	JABTTQ010004189.1	94.754	1239	18	35	491550	492777	96655	95453	0	1884
chromosome 1	JABTTQ010004189.1	88.091	1545	85	78	180124	181640	41358	39885	0	1742
chromosome 1	JABTTQ010004189.1	88.106	1547	85	78	180122	181640	24976	23501	0	1746
chromosome 1	JABTTQ010004189.1	96.661	2366	21	49	489224	491578	99438	97120	0	3879
chromosome 1	JABTTQ010004189.1	89.291	2764	101	141	181856	184578	23410	20801	0	3284
chromosome 1	JABTTQ010004189.1	89.291	2764	101	141	181856	184578	39794	37185	0	3284
chromosome 1	JABTTQ010004262.1	95.349	43	2	0	78531	78573	127746	127788	1.64e-06	69.4
chromosome 1	JABTTQ010004262.1	83.784	74	9	3	425048	425121	148432	148502	5.88e-06	67.6
chromosome 1	JABTTQ010004262.1	89.535	86	6	3	50122	50207	115202	115284	1.25e-17	106
chromosome 1	JABTTQ010004262.1	86.713	143	4	9	345473	345604	10858	10996	2.64e-29	145
chromosome 1	JABTTQ010004262.1	86.713	143	4	9	345473	345604	27242	27380	2.64e-29	145
chromosome 1	JABTTQ010004262.1	88.202	178	11	10	114764	114938	4020	3850	4.3e-47	204
chromosome 1	JABTTQ010004262.1	88.202	178	11	10	114764	114938	20404	20234	4.3e-47	204
chromosome 1	JABTTQ010004262.1	84.874	238	22	11	373298	373532	169847	169621	2.55e-54	228
chromosome 1	JABTTQ010004262.1	84.932	292	21	14	274262	274550	122532	122261	3.23e-68	274
chromosome 1	JABTTQ010004262.1	84.407	295	28	12	373757	374041	139161	138875	3.23e-68	274
chromosome 1	JABTTQ010004262.1	98.056	360	5	2	367230	367588	89461	89103	7.74e-174	625
chromosome 1	JABTTQ010004262.1	95.833	360	5	10	367230	367589	237285	236936	2.84e-158	573
chromosome 1	JABTTQ010004262.1	83.06	366	25	29	367230	367589	120995	121329	1.92e-75	298
chromosome 1	JABTTQ010004262.1	88.124	421	18	22	318156	318572	219495	219103	1.07e-127	472
chromosome 1	JABTTQ010004262.1	88.124	421	18	22	318156	318572	235877	235485	1.07e-127	472
chromosome 1	JABTTQ010004262.1	90.047	422	18	15	318154	318565	137561	137968	8.07e-144	525
chromosome 1	JABTTQ010004262.1	87.239	431	26	21	318154	318576	56303	55894	1.79e-125	464
chromosome 1	JABTTQ010004262.1	87.239	431	26	21	318154	318576	72687	72278	1.79e-125	464
chromosome 1	JABTTQ010004262.1	86.281	605	4	54	180070	180665	124711	125245	1.31e-161	584
chromosome 1	JABTTQ010004262.1	79.365	630	64	48	415011	415609	202826	202232	5.14e-101	383
chromosome 1	JABTTQ010004262.1	89.1	633	27	28	304165	304787	236676	236076	0	749
chromosome 1	JABTTQ010004262.1	89.086	1017	40	48	303785	304790	136409	137365	0	1197
chromosome 1	JABTTQ010004262.1	86.033	1031	58	62	303785	304787	57473	56501	0	1027
chromosome 1	JABTTQ010004262.1	86.033	1031	58	62	303785	304787	73857	72885	0	1027
chromosome 1	JABTTQ010004262.1	86.564	1042	67	53	303765	304787	220681	219694	0	1081
chromosome 1	JABTTQ010004262.1	95.628	1235	15	30	491555	492777	160088	158881	0	1945
chromosome 1	JABTTQ010004262.1	84.36	1413	102	88	415917	417282	201832	200492	0	1275
chromosome 1	JABTTQ010004262.1	95.011	2365	22	81	489224	491578	162830	160552	0	3626
chromosome 1	JABTTQ010004262.1	91.712	4018	115	165	180619	184582	125240	129093	0	5374
chromosome 1	JABTTQ010004262.1	90.239	4569	172	222	180076	184579	232447	228088	0	5714
chromosome 1	JABTTQ010004277.1	91.026	78	5	2	91264	91340	228046	227970	4.48e-17	104
chromosome 1	JABTTQ010004277.1	86.047	86	10	2	50122	50206	204744	204828	3.49e-13	91.6
chromosome 1	JABTTQ010004277.1	91.729	133	8	2	220769	220901	232220	232091	2.01e-40	182
chromosome 1	JABTTQ010004277.1	97.753	356	5	3	367230	367584	210303	210656	2.17e-169	610
chromosome 1	JABTTQ010004277.1	92.111	431	8	21	318154	318580	227077	227485	1.31e-161	584
chromosome 1	JABTTQ010004277.1	82.278	1027	81	76	303785	304787	225932	226881	0	795
chromosome 1	JABTTQ010004277.1	87.843	4598	209	258	180082	184582	214211	218555	0	5072
chromosome 1	JABTTQ010004280.1	97.561	41	1	0	180087	180127	62215	62175	4.55e-07	71.3
chromosome 1	JABTTQ010004280.1	98.182	55	0	1	425034	425088	18329	18276	2.7e-14	95.3
chromosome 1	JABTTQ010004280.1	88.235	85	4	4	91266	91345	28327	28410	7.5e-15	97.1
chromosome 1	JABTTQ010004280.1	86.77	257	11	16	34806	35059	10694	10930	1.94e-65	265
chromosome 1	JABTTQ010004280.1	83.908	261	11	20	34807	35059	27080	27317	4.27e-52	220
chromosome 1	JABTTQ010004280.1	91.228	285	12	8	274266	274550	44461	44732	8.6e-99	375
chromosome 1	JABTTQ010004280.1	80.667	300	34	18	373757	374043	27703	27991	2.57e-49	211
chromosome 1	JABTTQ010004280.1	89.367	442	15	21	318153	318576	29306	28879	2.24e-144	527
chromosome 1	JABTTQ010004280.1	91.347	1017	31	47	303785	304787	30484	29511	0	1338
chromosome 1	JABTTQ010004280.1	82.584	2090	29	242	489226	491312	2965	4722	0	1533
chromosome 1	JABTTQ010004280.1	93.191	4538	85	170	180070	184568	42175	37823	0	6462
chromosome 1	JABTTQ010004304.1	95.349	43	2	0	78531	78573	9571	9613	1.64e-06	69.4
chromosome 1	JABTTQ010004304.1	82.677	254	3	26	34807	35059	75878	76091	4.33e-42	187
chromosome 1	JABTTQ010004304.1	81.022	274	23	21	274266	274535	4349	4101	3.35e-43	191
chromosome 1	JABTTQ010004304.1	81.022	274	23	21	274266	274535	20736	20488	3.35e-43	191
chromosome 1	JABTTQ010004304.1	87.397	365	21	21	367230	367589	2797	3141	6.6e-105	396
chromosome 1	JABTTQ010004304.1	87.397	365	21	21	367230	367589	19184	19528	6.6e-105	396
chromosome 1	JABTTQ010004304.1	78.648	651	63	46	414986	415609	34324	34925	6.7e-95	363
chromosome 1	JABTTQ010004304.1	86.879	1410	80	74	415917	417282	35332	36680	0	1482
chromosome 1	JABTTQ010004304.1	89.827	4571	183	220	180070	184582	6550	10896	0	5605
chromosome 1	JABTTQ010004531.1	85.227	88	6	7	50122	50207	132330	132412	5.84e-11	84.2
chromosome 1	JABTTQ010004531.1	89.761	293	13	13	274262	274550	139751	139472	8.67e-94	359
chromosome 1	JABTTQ010004531.1	75.641	312	48	20	167932	168232	139384	139678	7.4e-25	130
chromosome 1	JABTTQ010004531.1	87.879	363	26	18	367230	367584	138206	138558	2.36e-109	411
chromosome 1	JABTTQ010004531.1	89.593	4593	162	227	180076	184582	142074	146436	0	5542
chromosome 1	JABTTQ010004577.1	98.667	75	0	1	301856	301929	268472	268398	2.06e-25	132
chromosome 1	JABTTQ010004577.1	95.745	94	2	1	64873	64964	273527	273434	5.68e-31	150
chromosome 1	JABTTQ010004577.1	96.364	110	3	1	190961	191069	268278	268387	7.24e-40	180
chromosome 1	JABTTQ010004577.1	76.792	586	75	47	492403	492967	262701	263246	1.16e-67	272
chromosome 1	JABTTQ010004577.1	97.86	1215	6	12	491569	492777	281550	280350	0	2082
chromosome 1	JABTTQ010004577.1	77.649	1293	128	118	493517	494757	263709	264892	9.94e-178	638
chromosome 1	JABTTQ010004577.1	80.914	2232	180	194	495150	497303	265211	267274	0	1535
chromosome 1	JABTTQ010004577.1	89.129	2364	88	138	489259	491578	284271	282033	0	2785
chromosome 1	JABTTQ010004577.1	95.688	8835	167	169	1	8796	267275	275934	0	14007
chromosome 1	JABTTQ010004683.1	90.137	1237	33	60	491570	492777	6967	8143	0	1526
chromosome 1	JABTTQ010004683.1	95.363	2372	18	80	489224	491578	4203	6499	0	3687
chromosome 1	JABTTQ010004737.1	87.719	114	10	4	415593	415706	50589	50698	7.4e-25	130
chromosome 1	JABTTQ010004737.1	87.719	114	10	4	415593	415706	66972	67081	7.4e-25	130
chromosome 1	JABTTQ010004737.1	81.061	132	16	7	373296	373426	92868	92991	7.5e-15	97.1
chromosome 1	JABTTQ010004737.1	87.273	165	12	6	344652	344809	95198	95360	7.24e-40	180
chromosome 1	JABTTQ010004737.1	85.235	298	22	16	274257	274550	888	609	4.15e-72	287
chromosome 1	JABTTQ010004737.1	85.235	298	22	16	274257	274550	17273	16994	4.15e-72	287
chromosome 1	JABTTQ010004737.1	91.022	323	14	14	318154	318465	16066	16384	1.09e-112	422
chromosome 1	JABTTQ010004737.1	82.673	681	56	41	414955	415609	49640	50284	1.72e-150	547
chromosome 1	JABTTQ010004737.1	82.673	681	56	41	414955	415609	66023	66667	1.72e-150	547
chromosome 1	JABTTQ010004737.1	91.757	740	19	27	303785	304518	31291	31994	0	990
chromosome 1	JABTTQ010004737.1	92.008	1001	26	36	303785	304777	14906	15860	0	1356
chromosome 1	JABTTQ010004737.1	84.375	1216	52	110	491570	492770	102293	103385	0	1066
chromosome 1	JABTTQ010004737.1	89.245	1404	60	54	415917	417282	67075	68425	0	1672
chromosome 1	JABTTQ010004737.1	88.96	1404	62	56	415917	417282	50692	52040	0	1648
chromosome 1	JABTTQ010004737.1	85.38	2394	118	166	489224	491573	99629	101834	0	2268
chromosome 1	JABTTQ010004737.1	89.529	4603	158	251	180070	184582	3177	7545	0	5531
chromosome 1	JABTTQ010004737.1	89.529	4603	158	251	180070	184582	19562	23930	0	5531
chromosome 1	JABTTQ010004774.1	86.74	181	12	9	345293	345467	33365	33191	3.35e-43	191
chromosome 1	JABTTQ010004774.1	77.723	202	29	13	424924	425121	66929	66740	9.64e-19	110
chromosome 1	JABTTQ010004774.1	85.294	238	23	9	373295	373529	45244	45472	1.52e-56	235
chromosome 1	JABTTQ010004774.1	81.858	678	53	46	414964	415609	12317	12956	2.92e-138	507
chromosome 1	JABTTQ010004774.1	87.105	1233	69	55	491550	492754	54946	56116	0	1314
chromosome 1	JABTTQ010004774.1	88.833	1397	43	74	415917	417282	13355	14669	0	1611
chromosome 1	JABTTQ010004774.1	91.438	2406	68	101	489224	491577	52167	54486	0	3175
chromosome 1	JABTTQ010005011.1	92.308	65	3	1	415637	415701	15805	15743	3.49e-13	91.6
chromosome 1	JABTTQ010005011.1	90.769	130	1	9	304659	304787	35233	35114	7.29e-35	163
chromosome 1	JABTTQ010005011.1	89.712	243	9	9	415372	415609	16383	16152	6.89e-75	296
chromosome 1	JABTTQ010005011.1	92.874	435	6	18	318154	318585	34920	34508	7.79e-169	608
chromosome 1	JABTTQ010005011.1	91.284	436	18	13	318154	318579	39064	38639	2.2e-159	577
chromosome 1	JABTTQ010005011.1	91.284	436	18	13	318154	318579	55448	55023	2.2e-159	577
chromosome 1	JABTTQ010005011.1	89.872	1017	48	45	303785	304787	40232	39257	0	1256
chromosome 1	JABTTQ010005011.1	89.872	1017	48	45	303785	304787	56616	55641	0	1256
chromosome 1	JABTTQ010005011.1	84.237	1402	86	86	415933	417285	15732	14417	0	1240
chromosome 1	JABTTQ010005011.1	91.056	4148	122	187	180484	184582	67990	64043	0	5374
chromosome 1	JABTTQ010005011.1	91.073	4156	122	187	180476	184582	51614	47659	0	5389
chromosome 1	JABTTQ010005248.1	95.349	43	2	0	78531	78573	95179	95221	1.64e-06	69.4
chromosome 1	JABTTQ010005248.1	91.089	101	7	1	415609	415709	123995	124093	1.59e-26	135
chromosome 1	JABTTQ010005248.1	81.197	117	14	4	168466	168582	89984	90092	4.51e-12	87.9
chromosome 1	JABTTQ010005248.1	81.197	117	14	4	168466	168582	106376	106484	4.51e-12	87.9
chromosome 1	JABTTQ010005248.1	88.39	267	15	14	274278	274540	89811	89557	3.18e-78	307
chromosome 1	JABTTQ010005248.1	88.39	267	15	14	274278	274540	106203	105949	3.18e-78	307
chromosome 1	JABTTQ010005248.1	87.534	369	20	19	367229	367589	88254	88604	3.95e-107	403
chromosome 1	JABTTQ010005248.1	87.534	369	20	19	367229	367589	104646	104996	3.95e-107	403
chromosome 1	JABTTQ010005248.1	88.842	475	18	26	492307	492767	17364	17817	1.33e-151	551
chromosome 1	JABTTQ010005248.1	85.139	646	43	29	414986	415609	123061	123675	6.02e-170	612
chromosome 1	JABTTQ010005248.1	86.062	1234	60	83	491569	492777	299	1445	0	1223
chromosome 1	JABTTQ010005248.1	89.377	1252	52	59	491550	492777	166550	167744	0	1500
chromosome 1	JABTTQ010005248.1	88.218	1392	69	62	415936	417282	140501	141842	0	1574
chromosome 1	JABTTQ010005248.1	91.064	1410	47	48	415917	417282	124084	125458	0	1832
chromosome 1	JABTTQ010005248.1	88.788	2087	103	106	180075	182135	53106	51125	0	2436
chromosome 1	JABTTQ010005248.1	90.807	2143	71	100	180075	182170	108523	110586	0	2750
chromosome 1	JABTTQ010005248.1	91.716	2378	80	89	489224	491577	163806	166090	0	3192
chromosome 1	JABTTQ010005248.1	90.161	3161	101	166	180075	183212	36722	33749	0	3921
chromosome 1	JABTTQ010005248.1	91.734	4561	132	174	180075	184578	92131	96503	0	6107
chromosome 1	JABTTQ010005315.1	90.123	81	1	4	359651	359730	55197	55123	2.09e-15	99
chromosome 1	JABTTQ010005315.1	79.577	142	18	7	168500	168640	4968	5099	3.49e-13	91.6
chromosome 1	JABTTQ010005315.1	79.577	142	18	7	168500	168640	21352	21483	3.49e-13	91.6
chromosome 1	JABTTQ010005315.1	82.723	191	11	12	345473	345649	65980	66162	5.68e-31	150
chromosome 1	JABTTQ010005315.1	88.038	209	22	3	373298	373506	53428	53223	2.53e-59	244
chromosome 1	JABTTQ010005315.1	83.838	297	19	17	274266	274550	4775	4496	1.17e-62	255
chromosome 1	JABTTQ010005315.1	83.838	297	19	17	274266	274550	21159	20880	1.17e-62	255
chromosome 1	JABTTQ010005315.1	85.47	351	24	19	367230	367573	3240	3570	3.14e-88	340
chromosome 1	JABTTQ010005315.1	85.47	351	24	19	367230	367573	19624	19954	3.14e-88	340
chromosome 1	JABTTQ010005315.1	75.862	406	83	15	424850	425251	31858	32252	9.3e-44	193
chromosome 1	JABTTQ010005315.1	89.525	1241	52	56	491556	492777	43910	42729	0	1500
chromosome 1	JABTTQ010005315.1	90.034	2378	70	113	489224	491578	46605	44372	0	2924
chromosome 1	JABTTQ010005315.1	86.066	4629	273	269	180074	184582	7062	11438	0	4632
chromosome 1	JABTTQ010005315.1	86.066	4629	273	269	180074	184582	23446	27822	0	4632
chromosome 1	JABTTQ010005345.1	83.333	366	28	27	367230	367584	5950	6293	3.18e-78	307
chromosome 1	JABTTQ010005345.1	83.333	366	28	27	367230	367584	22334	22677	3.18e-78	307
chromosome 1	JABTTQ010005345.1	90.465	430	18	13	318154	318580	44744	44335	6.2e-150	545
chromosome 1	JABTTQ010005345.1	90.465	430	18	13	318154	318580	61128	60719	6.2e-150	545
chromosome 1	JABTTQ010005345.1	86.058	997	56	61	303785	304767	45882	44955	0	994
chromosome 1	JABTTQ010005345.1	86.058	997	56	61	303785	304767	62266	61339	0	994
chromosome 1	JABTTQ010005345.1	87.763	1234	55	68	180070	181278	9845	11007	0	1354
chromosome 1	JABTTQ010005345.1	87.763	1234	55	68	180070	181278	26229	27391	0	1354
chromosome 1	JABTTQ010005345.1	90.231	3378	119	165	181306	184582	11009	14276	0	4215
chromosome 1	JABTTQ010005345.1	90.231	3378	119	165	181306	184582	27393	30660	0	4215
chromosome 1	JABTTQ010005345.1	89.2	4565	156	248	180075	184582	57166	52882	0	5387
chromosome 1	JABTTQ010005376.1	81.223	229	29	11	373309	373532	24012	23793	1.21e-37	172
chromosome 1	JABTTQ010005376.1	81.223	229	29	11	373309	373532	40394	40175	1.21e-37	172
chromosome 1	JABTTQ010005376.1	80.389	668	53	52	414976	415609	58029	57406	3.89e-117	436
chromosome 1	JABTTQ010005376.1	90.685	1256	42	56	491552	492777	14185	12975	0	1602
chromosome 1	JABTTQ010005376.1	90.685	1256	42	56	491552	492777	30568	29358	0	1602
chromosome 1	JABTTQ010005376.1	85.094	1429	79	88	415917	417285	57005	55651	0	1336
chromosome 1	JABTTQ010005376.1	89.354	2414	84	133	489224	491578	16943	14644	0	2874
chromosome 1	JABTTQ010005376.1	89.354	2414	84	133	489224	491578	33326	31027	0	2874
chromosome 1	JABTTQ010005509.1	81.707	164	15	11	345497	345649	32350	32191	1.24e-22	122
chromosome 1	JABTTQ010005509.1	89.832	1249	41	63	491550	492777	55344	56527	0	1524
chromosome 1	JABTTQ010005509.1	89.743	2369	81	112	489234	491577	52675	54906	0	2880
chromosome 1	JABTTQ010005522.1	76.776	943	96	92	177149	178075	1	836	1.82e-110	414
chromosome 1	JABTTQ010005522.1	86.584	1133	51	67	184492	185595	16612	17672	0	1157
chromosome 1	JABTTQ010005522.1	91.144	6606	226	275	177896	184403	10221	16565	0	8626
chromosome 1	JABTTQ010005582.1	93.976	83	3	2	359648	359730	14382	14462	3.44e-23	124
chromosome 1	JABTTQ010005582.1	93.976	83	3	2	359648	359730	30766	30846	3.44e-23	124
chromosome 1	JABTTQ010005582.1	87.302	126	8	8	344652	344777	34855	34972	4.42e-27	137
chromosome 1	JABTTQ010005582.1	86.713	143	9	7	220769	220910	59795	59928	5.68e-31	150
chromosome 1	JABTTQ010005582.1	85.938	256	13	16	34807	35059	62661	62896	1.51e-61	252
chromosome 1	JABTTQ010005582.1	85.176	425	13	35	318156	318580	64843	64469	3.07e-103	390
chromosome 1	JABTTQ010005582.1	87.5	992	16	81	303796	304785	65917	65032	0	1046
chromosome 1	JABTTQ010005582.1	95.898	1219	9	28	491566	492777	42195	43379	0	1936
chromosome 1	JABTTQ010005582.1	95.116	2375	35	60	489224	491578	39407	41720	0	3668
chromosome 1	JABTTQ010005670.1	94.118	68	2	2	359659	359724	25437	25370	1.61e-16	102
chromosome 1	JABTTQ010005670.1	91.892	74	3	3	166513	166585	18951	18880	5.8e-16	100
chromosome 1	JABTTQ010005670.1	87.218	133	12	5	220769	220901	70650	70777	7.34e-30	147
chromosome 1	JABTTQ010005670.1	87.143	140	14	4	167912	168049	91242	91105	1.22e-32	156
chromosome 1	JABTTQ010005670.1	87.437	199	9	8	34807	35005	73539	73721	1.99e-50	215
chromosome 1	JABTTQ010005670.1	74.537	216	40	12	424865	425072	2064	2272	7.56e-10	80.5
chromosome 1	JABTTQ010005670.1	86.333	300	22	15	274262	274550	90842	91133	8.85e-79	309
chromosome 1	JABTTQ010005670.1	88.92	361	13	18	367233	367588	92415	92077	3.92e-112	420
chromosome 1	JABTTQ010005670.1	92.661	436	10	19	318154	318579	75734	75311	7.79e-169	608
chromosome 1	JABTTQ010005670.1	88.287	1016	39	56	303785	304787	76885	75937	0	1144
chromosome 1	JABTTQ010005670.1	88.245	1225	47	62	491569	492777	14036	12893	0	1375
chromosome 1	JABTTQ010005670.1	87.411	2391	115	138	489224	491578	16747	14507	0	2577
chromosome 1	JABTTQ010005670.1	89.511	4605	175	233	180074	184582	88553	84161	0	5544
chromosome 1	JABTTQ010005738.1	89.535	86	6	3	50122	50207	90343	90425	1.25e-17	106
chromosome 1	JABTTQ010005738.1	93.233	133	7	2	220769	220901	117775	117645	2.59e-44	195
chromosome 1	JABTTQ010005738.1	87.097	248	7	18	318336	318580	27997	27772	3.25e-63	257
chromosome 1	JABTTQ010005738.1	91.732	254	6	8	34807	35059	114824	114585	1.13e-87	339
chromosome 1	JABTTQ010005738.1	84.932	292	21	14	274262	274550	97673	97402	3.23e-68	274
chromosome 1	JABTTQ010005738.1	87.375	301	22	10	373757	374049	114197	113905	1.89e-85	331
chromosome 1	JABTTQ010005738.1	98.056	360	5	2	367230	367588	64602	64244	7.74e-174	625
chromosome 1	JABTTQ010005738.1	83.06	366	25	29	367230	367589	96136	96470	1.92e-75	298
chromosome 1	JABTTQ010005738.1	87.179	390	23	22	318154	318535	112610	112980	1.41e-111	418
chromosome 1	JABTTQ010005738.1	90.826	436	17	18	318154	318580	31260	30839	6.15e-155	562
chromosome 1	JABTTQ010005738.1	90.826	436	17	18	318154	318580	47644	47223	6.15e-155	562
chromosome 1	JABTTQ010005738.1	86.311	599	4	53	180070	180660	99852	100380	1.7e-160	580
chromosome 1	JABTTQ010005738.1	79.279	666	73	46	414964	415596	10880	10247	1.1e-107	405
chromosome 1	JABTTQ010005738.1	89.697	990	46	40	303796	304781	111468	112405	0	1212
chromosome 1	JABTTQ010005738.1	91.15	1017	33	40	303786	304787	32433	31459	0	1327
chromosome 1	JABTTQ010005738.1	91.15	1017	33	40	303786	304787	48817	47843	0	1327
chromosome 1	JABTTQ010005738.1	90.016	1232	26	75	491555	492777	135670	134527	0	1504
chromosome 1	JABTTQ010005738.1	85.764	1426	95	75	415917	417285	9832	8458	0	1410
chromosome 1	JABTTQ010005738.1	93.134	2374	28	111	489224	491578	138373	136116	0	3356
chromosome 1	JABTTQ010005738.1	91.13	4577	142	207	180075	184578	44332	39947	0	5960
chromosome 1	JABTTQ010005738.1	91.13	4577	142	207	180075	184578	60716	56331	0	5960
chromosome 1	JABTTQ010005791.1	93.878	49	2	1	169273	169320	18879	18927	1.26e-07	73.1
chromosome 1	JABTTQ010005791.1	96.801	4533	40	90	180075	184582	87103	82651	0	7470
chromosome 1	JABTTQ010005869.1	85.987	157	10	11	114770	114924	39422	39568	3.39e-33	158
chromosome 1	JABTTQ010005869.1	80.66	212	28	10	373298	373506	45086	45287	1.58e-31	152
chromosome 1	JABTTQ010005869.1	88.13	1230	53	61	491566	492777	54778	55932	0	1376
chromosome 1	JABTTQ010005869.1	94.078	2364	54	66	489224	491578	52015	54301	0	3511
chromosome 1	JABTTQ010005884.1	89.412	85	8	1	166514	166598	354313	354230	1.25e-17	106
chromosome 1	JABTTQ010005884.1	92.537	134	6	4	220769	220901	340354	340484	1.2e-42	189
chromosome 1	JABTTQ010005884.1	88.811	143	5	5	345473	345604	296961	297103	2.03e-35	165
chromosome 1	JABTTQ010005884.1	89.744	156	12	2	114781	114936	364811	364660	7.19e-45	196
chromosome 1	JABTTQ010005884.1	92.486	173	12	1	114764	114936	290057	289886	7.04e-60	246
chromosome 1	JABTTQ010005884.1	79.498	239	32	13	373298	373532	284288	284063	4.39e-32	154
chromosome 1	JABTTQ010005884.1	85.659	258	8	16	34807	35059	343255	343488	2.53e-59	244
chromosome 1	JABTTQ010005884.1	96	425	3	12	318157	318580	409759	409348	0	678
chromosome 1	JABTTQ010005884.1	85.847	431	22	31	318156	318573	335728	335324	1.09e-112	422
chromosome 1	JABTTQ010005884.1	82.371	658	51	43	414971	415605	317647	317032	6.29e-140	512
chromosome 1	JABTTQ010005884.1	81.9	663	57	43	414972	415609	392231	391607	1.36e-136	501
chromosome 1	JABTTQ010005884.1	94.657	992	13	30	303796	304787	410913	409962	0	1502
chromosome 1	JABTTQ010005884.1	90.422	1232	23	71	491555	492777	274717	273572	0	1533
chromosome 1	JABTTQ010005884.1	88.286	1400	77	57	415917	417285	316624	315281	0	1596
chromosome 1	JABTTQ010005884.1	86.747	1411	82	72	415917	417282	391220	389870	0	1472
chromosome 1	JABTTQ010005884.1	87.298	2047	78	134	489224	491249	352145	350260	0	2172
chromosome 1	JABTTQ010005884.1	90.472	2372	56	128	489224	491573	277389	275166	0	2972
chromosome 1	JABTTQ010005930.1	90.698	86	1	6	359648	359730	55161	55080	3.47e-18	108
chromosome 1	JABTTQ010005930.1	86.585	164	13	7	114764	114924	59158	59001	1.21e-37	172
chromosome 1	JABTTQ010005930.1	84.615	273	22	17	274281	274550	5319	5064	4.21e-62	254
chromosome 1	JABTTQ010005930.1	84.615	273	22	17	274281	274550	21708	21453	4.21e-62	254
chromosome 1	JABTTQ010005930.1	83.424	368	31	22	367230	367589	3812	4157	1.9e-80	315
chromosome 1	JABTTQ010005930.1	83.424	368	31	22	367230	367589	20201	20546	1.9e-80	315
chromosome 1	JABTTQ010005930.1	92.875	1221	13	56	491569	492777	43734	42576	0	1705
chromosome 1	JABTTQ010005930.1	86.982	2412	126	139	489224	491578	46442	44162	0	2542
chromosome 1	JABTTQ010005930.1	90.901	4583	152	186	180082	184582	7630	12029	0	5908
chromosome 1	JABTTQ010005930.1	90.901	4583	152	186	180082	184582	24019	28418	0	5908
chromosome 1	JABTTQ010005939.1	93.75	80	3	2	50123	50202	144452	144529	1.6e-21	119
chromosome 1	JABTTQ010005939.1	84.884	258	11	15	34807	35059	100671	100905	1.52e-56	235
chromosome 1	JABTTQ010005939.1	88.693	283	17	10	274274	274550	151832	151559	1.89e-85	331
chromosome 1	JABTTQ010005939.1	94.386	285	13	3	274266	274550	118152	118433	1.4e-116	435
chromosome 1	JABTTQ010005939.1	96.122	361	5	8	367230	367589	119735	119383	1.7e-160	580
chromosome 1	JABTTQ010005939.1	87.228	368	18	19	367230	367589	150276	150622	8.54e-104	392
chromosome 1	JABTTQ010005939.1	90.805	435	15	19	318154	318580	102885	102468	7.96e-154	558
chromosome 1	JABTTQ010005939.1	87.549	1020	51	57	303785	304787	104041	103081	0	1110
chromosome 1	JABTTQ010005939.1	89.255	4616	179	224	180070	184578	115831	111426	0	5483
chromosome 1	JABTTQ010006176.1	89.535	86	6	3	50122	50207	96606	96524	1.25e-17	106
chromosome 1	JABTTQ010006176.1	84.932	292	21	14	274262	274550	89276	89547	3.23e-68	274
chromosome 1	JABTTQ010006176.1	98.056	360	5	2	367230	367588	122346	122704	7.74e-174	625
chromosome 1	JABTTQ010006176.1	83.06	366	25	29	367230	367589	90813	90479	1.92e-75	298
chromosome 1	JABTTQ010006176.1	88.564	411	20	24	318154	318555	138754	139146	2.97e-128	473
chromosome 1	JABTTQ010006176.1	86.311	599	4	53	180070	180660	87097	86569	1.7e-160	580
chromosome 1	JABTTQ010006176.1	80.693	606	55	41	415024	415609	9790	10353	1.82e-110	414
chromosome 1	JABTTQ010006176.1	87.217	618	29	32	183970	184582	129756	130328	0	658
chromosome 1	JABTTQ010006176.1	88.577	1033	51	53	303785	304787	137568	138563	0	1192
chromosome 1	JABTTQ010006176.1	94.987	1197	12	35	491566	492754	51851	53007	0	1834
chromosome 1	JABTTQ010006176.1	93.463	1392	44	26	415917	417282	10760	12130	0	2023
chromosome 1	JABTTQ010006176.1	95.326	2375	33	65	489224	491578	49066	51382	0	3699
chromosome 1	JABTTQ010006176.1	87.96	3829	132	218	180075	183858	126199	129743	0	4213
chromosome 1	JABTTQ010006314.1	93.75	80	2	3	359648	359725	14004	14082	5.76e-21	117
chromosome 1	JABTTQ010006314.1	83.696	184	13	13	345480	345650	3029	2850	3.39e-33	158
chromosome 1	JABTTQ010006314.1	83.598	189	16	9	345291	345467	3799	3614	7.29e-35	163
chromosome 1	JABTTQ010006314.1	82.128	235	26	12	373298	373529	15809	16030	4.33e-42	187
chromosome 1	JABTTQ010006314.1	84.706	255	16	13	34807	35059	69967	70200	5.48e-56	233
chromosome 1	JABTTQ010006314.1	84.706	255	16	13	34807	35059	86353	86586	5.48e-56	233
chromosome 1	JABTTQ010006314.1	89.538	411	16	20	318161	318562	72171	71779	6.33e-135	496
chromosome 1	JABTTQ010006314.1	89.538	411	16	20	318161	318562	88557	88165	6.33e-135	496
chromosome 1	JABTTQ010006314.1	89.679	1027	31	56	303786	304790	73355	72382	0	1240
chromosome 1	JABTTQ010006314.1	89.679	1027	31	56	303786	304790	89741	88768	0	1240
chromosome 1	JABTTQ010006314.1	87.734	1231	46	62	491566	492777	47061	48205	0	1339
chromosome 1	JABTTQ010006314.1	87.734	1231	46	62	491566	492777	63445	64589	0	1339
chromosome 1	JABTTQ010006314.1	92.765	1244	27	48	491550	492777	25440	26636	0	1740
chromosome 1	JABTTQ010006314.1	91.248	1531	42	72	183086	184581	82212	80739	0	2001
chromosome 1	JABTTQ010006314.1	91.248	1531	42	72	183086	184581	98598	97125	0	2001
chromosome 1	JABTTQ010006314.1	93.195	2366	44	85	489224	491573	22717	24981	0	3369
chromosome 1	JABTTQ010006314.1	89.308	2385	111	108	489224	491578	44321	46591	0	2859
chromosome 1	JABTTQ010006314.1	89.308	2385	111	108	489224	491578	60705	62975	0	2859
chromosome 1	JABTTQ010006380.1	91.667	72	5	1	10876	10947	235453	235523	2.09e-15	99
chromosome 1	JABTTQ010006380.1	95.294	85	3	1	50123	50207	144092	144175	5.72e-26	134
chromosome 1	JABTTQ010006380.1	89.412	85	8	1	166514	166598	46383	46300	1.25e-17	106
chromosome 1	JABTTQ010006380.1	88.506	87	4	5	50127	50211	124287	124205	5.8e-16	100
chromosome 1	JABTTQ010006380.1	92.233	103	4	4	220802	220904	188207	188109	9.5e-29	143
chromosome 1	JABTTQ010006380.1	92.593	108	8	0	344652	344759	213095	212988	1.22e-32	156
chromosome 1	JABTTQ010006380.1	85.938	128	3	13	114791	114918	222057	221945	1.24e-22	122
chromosome 1	JABTTQ010006380.1	85.938	128	3	13	114791	114918	238441	238329	1.24e-22	122
chromosome 1	JABTTQ010006380.1	89.744	156	12	2	114781	114936	56881	56730	7.19e-45	196
chromosome 1	JABTTQ010006380.1	85.799	169	12	7	345291	345452	228194	228357	1.57e-36	169
chromosome 1	JABTTQ010006380.1	85.799	169	12	7	345291	345452	244578	244741	1.57e-36	169
chromosome 1	JABTTQ010006380.1	81.579	190	15	11	345473	345650	228932	229113	1.23e-27	139
chromosome 1	JABTTQ010006380.1	80.986	284	21	25	274272	274550	116824	117079	2.59e-44	195
chromosome 1	JABTTQ010006380.1	91.349	289	14	9	274262	274550	151510	151233	1.43e-101	385
chromosome 1	JABTTQ010006380.1	92.818	362	8	15	367230	367590	2484	2828	8.13e-139	508
chromosome 1	JABTTQ010006380.1	89.779	362	19	16	367230	367587	118374	118027	1.8e-120	448
chromosome 1	JABTTQ010006380.1	85.366	369	20	26	367230	367589	149976	150319	1.45e-91	351
chromosome 1	JABTTQ010006380.1	84.096	415	25	28	318157	318562	18848	19230	6.7e-95	363
chromosome 1	JABTTQ010006380.1	84.096	415	25	28	318157	318562	35232	35614	6.7e-95	363
chromosome 1	JABTTQ010006380.1	96	425	3	12	318157	318580	101829	101418	0	678
chromosome 1	JABTTQ010006380.1	87.783	442	16	30	318154	318580	166709	167127	4.93e-131	483
chromosome 1	JABTTQ010006380.1	87.783	442	16	30	318154	318580	183102	183520	4.93e-131	483
chromosome 1	JABTTQ010006380.1	75.055	453	78	27	167782	168220	151001	151432	2.6e-39	178
chromosome 1	JABTTQ010006380.1	81.9	663	57	43	414972	415609	84301	83677	1.36e-136	501
chromosome 1	JABTTQ010006380.1	85.41	939	55	54	303862	304787	17783	18652	0	900
chromosome 1	JABTTQ010006380.1	85.41	939	55	54	303862	304787	34167	35036	0	900
chromosome 1	JABTTQ010006380.1	94.657	992	13	30	303796	304787	102983	102032	0	1502
chromosome 1	JABTTQ010006380.1	88.132	1028	44	49	303785	304787	165538	166512	0	1151
chromosome 1	JABTTQ010006380.1	88.132	1028	44	49	303785	304787	181931	182905	0	1151
chromosome 1	JABTTQ010006380.1	91.837	1225	45	44	491571	492777	205763	204576	0	1657
chromosome 1	JABTTQ010006380.1	86.747	1411	82	72	415917	417282	83290	81940	0	1472
chromosome 1	JABTTQ010006380.1	87.298	2047	78	134	489224	491249	44215	42330	0	2172
chromosome 1	JABTTQ010006380.1	90.235	2386	85	112	489224	491572	208519	206245	0	2979
chromosome 1	JABTTQ010006380.1	87.936	4584	200	271	180073	184581	6260	10565	0	5075
chromosome 1	JABTTQ010006380.1	87.936	4584	200	271	180073	184581	22644	26949	0	5075
chromosome 1	JABTTQ010006380.1	91.149	4587	150	188	180075	184582	153802	158211	0	5986
chromosome 1	JABTTQ010006380.1	91.149	4587	150	188	180075	184582	170195	174604	0	5986
chromosome 1	JABTTQ010006380.1	86.376	4595	282	263	180075	184579	114550	110210	0	4700
chromosome 1	JABTTQ010006507.1	85.551	263	10	14	34807	35067	58358	58594	5.44e-61	250
chromosome 1	JABTTQ010006507.1	85.551	263	10	14	34807	35067	74742	74978	5.44e-61	250
chromosome 1	JABTTQ010006507.1	81.481	270	29	12	373755	374017	58972	59227	1.55e-46	202
chromosome 1	JABTTQ010006507.1	81.481	270	29	12	373755	374017	75356	75611	1.55e-46	202
chromosome 1	JABTTQ010006507.1	87.558	434	19	25	318154	318580	60559	60154	3.84e-127	470
chromosome 1	JABTTQ010006507.1	87.558	434	19	25	318154	318580	76943	76538	3.84e-127	470
chromosome 1	JABTTQ010006507.1	87.539	634	27	33	183954	184580	86060	85472	0	686
chromosome 1	JABTTQ010006507.1	79.732	671	66	45	414964	415603	13941	14572	1.09e-112	422
chromosome 1	JABTTQ010006507.1	89.387	1027	34	55	303785	304790	61730	60758	0	1223
chromosome 1	JABTTQ010006507.1	89.387	1027	34	55	303785	304790	78114	77142	0	1223
chromosome 1	JABTTQ010006507.1	91.115	1193	33	56	490398	491578	51531	52662	0	1548
chromosome 1	JABTTQ010006507.1	87.255	1224	42	76	491570	492772	36749	37879	0	1291
chromosome 1	JABTTQ010006507.1	87.255	1224	42	76	491570	492772	53133	54263	0	1291
chromosome 1	JABTTQ010006507.1	88.26	1414	70	55	415917	417282	14981	16346	0	1604
chromosome 1	JABTTQ010006507.1	87.824	2275	93	147	489354	491578	34138	36278	0	2497
chromosome 1	JABTTQ010006507.1	89.528	4173	144	213	180473	184580	73032	69088	0	5014
chromosome 1	JABTTQ010006516.1	80.335	239	26	18	373299	373532	101632	101410	2.62e-34	161
chromosome 1	JABTTQ010006516.1	80.335	239	26	18	373299	373532	118016	117794	2.62e-34	161
chromosome 1	JABTTQ010006516.1	74.607	445	102	11	424850	425290	79697	80134	1.56e-41	185
chromosome 1	JABTTQ010006516.1	71.903	452	93	28	424850	425290	74562	74990	5.8e-16	100
chromosome 1	JABTTQ010006516.1	80.265	603	55	49	415028	415608	136528	135968	6.6e-105	396
chromosome 1	JABTTQ010006516.1	87.685	1218	37	81	491590	492777	86706	85572	0	1314
chromosome 1	JABTTQ010006516.1	88.854	1256	43	74	491555	492777	91869	90678	0	1454
chromosome 1	JABTTQ010006516.1	88.854	1256	43	74	491555	492777	108253	107062	0	1454
chromosome 1	JABTTQ010006516.1	87.588	1418	73	78	415917	417282	135549	134183	0	1548
chromosome 1	JABTTQ010006516.1	90.62	2388	75	111	489224	491567	94611	92329	0	3031
chromosome 1	JABTTQ010006516.1	90.62	2388	75	111	489224	491567	110995	108713	0	3031
chromosome 1	JABTTQ010006536.1	95.349	43	2	0	78531	78573	10514	10556	1.64e-06	69.4
chromosome 1	JABTTQ010006536.1	95.349	43	2	0	78531	78573	26903	26945	1.64e-06	69.4
chromosome 1	JABTTQ010006536.1	94.505	91	3	2	415612	415701	40977	41066	1.23e-27	139
chromosome 1	JABTTQ010006536.1	92.593	135	6	4	220769	220901	115631	115763	3.35e-43	191
chromosome 1	JABTTQ010006536.1	80.22	182	17	10	345473	345642	78785	78611	1.6e-21	119
chromosome 1	JABTTQ010006536.1	92.913	254	7	4	34807	35059	118597	118840	8.67e-94	359
chromosome 1	JABTTQ010006536.1	91.349	289	12	8	274262	274550	2262	1987	5.14e-101	383
chromosome 1	JABTTQ010006536.1	85.455	330	10	25	367262	367589	3726	4019	8.85e-79	309
chromosome 1	JABTTQ010006536.1	85.455	330	10	25	367262	367589	20115	20408	8.85e-79	309
chromosome 1	JABTTQ010006536.1	87.812	361	18	25	367230	367588	757	1093	5.11e-106	399
chromosome 1	JABTTQ010006536.1	88.276	435	25	19	318154	318580	120835	120419	1.76e-135	497
chromosome 1	JABTTQ010006536.1	90.705	1022	23	45	303785	304787	19079	20047	0	1295
chromosome 1	JABTTQ010006536.1	89.824	1022	40	48	303786	304787	122011	121034	0	1253
chromosome 1	JABTTQ010006536.1	94.618	1245	15	40	491550	492777	100887	102096	0	1881
chromosome 1	JABTTQ010006536.1	84.588	1408	89	92	415917	417282	41066	42387	0	1280
chromosome 1	JABTTQ010006536.1	89.921	2034	47	117	182588	184578	131378	129460	0	2475
chromosome 1	JABTTQ010006536.1	89.639	2384	75	127	489224	491578	98191	100431	0	2876
chromosome 1	JABTTQ010006536.1	90.767	4549	152	208	180070	184557	7470	11811	0	5827
chromosome 1	JABTTQ010006536.1	90.767	4549	152	208	180070	184557	23859	28200	0	5827
chromosome 1	JABTTQ010006571.1	97.561	41	1	0	180087	180127	88057	88017	4.55e-07	71.3
chromosome 1	JABTTQ010006571.1	85	120	9	7	220784	220901	23591	23703	7.45e-20	113
chromosome 1	JABTTQ010006571.1	91.111	135	7	5	220769	220901	33229	33360	2.6e-39	178
chromosome 1	JABTTQ010006571.1	91.111	135	7	5	220769	220901	49613	49744	2.6e-39	178
chromosome 1	JABTTQ010006571.1	76.543	243	40	14	424865	425101	27483	27252	5.76e-21	117
chromosome 1	JABTTQ010006571.1	76.543	243	40	14	424865	425101	43867	43636	5.76e-21	117
chromosome 1	JABTTQ010006571.1	74.194	279	58	12	424850	425121	17891	17620	4.48e-17	104
chromosome 1	JABTTQ010006571.1	84.426	366	35	17	367232	367589	102927	103278	3.14e-88	340
chromosome 1	JABTTQ010006571.1	84.426	366	35	17	367232	367589	119311	119662	3.14e-88	340
chromosome 1	JABTTQ010006571.1	87.472	439	20	25	318154	318580	38414	37999	2.97e-128	473
chromosome 1	JABTTQ010006571.1	87.472	439	20	25	318154	318580	54798	54383	2.97e-128	473
chromosome 1	JABTTQ010006571.1	88.289	982	39	57	303823	304790	39538	38619	0	1107
chromosome 1	JABTTQ010006571.1	88.289	982	39	57	303823	304790	55922	55003	0	1107
chromosome 1	JABTTQ010006571.1	87.358	1234	66	60	491566	492770	5927	7099	0	1332
chromosome 1	JABTTQ010006571.1	88.163	2374	114	126	489254	491578	3201	5456	0	2673
chromosome 1	JABTTQ010006571.1	89.624	2631	89	130	180070	182661	123125	125610	0	3177
chromosome 1	JABTTQ010006571.1	89.685	2695	91	133	180070	182723	106741	109289	0	3264
chromosome 1	JABTTQ010006571.1	93.096	4548	90	164	180075	184582	67792	63429	0	6453
chromosome 1	JABTTQ010006577.1	93.75	80	5	0	10873	10952	88401	88322	4.45e-22	121
chromosome 1	JABTTQ010006577.1	90.826	109	6	3	344652	344759	110033	110138	9.5e-29	143
chromosome 1	JABTTQ010006577.1	85.841	113	11	4	64854	64965	62825	62717	2.07e-20	115
chromosome 1	JABTTQ010006577.1	92.486	173	12	1	114764	114936	40492	40663	7.04e-60	246
chromosome 1	JABTTQ010006577.1	84.817	191	12	8	345473	345649	94958	94771	9.37e-39	176
chromosome 1	JABTTQ010006577.1	84.81	237	18	12	373298	373529	107639	107862	1.19e-52	222
chromosome 1	JABTTQ010006577.1	86.505	289	23	13	274266	274550	7750	7474	4.12e-77	303
chromosome 1	JABTTQ010006577.1	86.505	289	23	13	274266	274550	24134	23858	4.12e-77	303
chromosome 1	JABTTQ010006577.1	75.976	333	60	18	167912	168238	7366	7684	4.39e-32	154
chromosome 1	JABTTQ010006577.1	75.976	333	60	18	167912	168238	23750	24068	4.39e-32	154
chromosome 1	JABTTQ010006577.1	93.646	362	9	11	367230	367589	6175	6524	6.24e-145	529
chromosome 1	JABTTQ010006577.1	87.5	368	18	20	367229	367589	22575	22921	5.11e-106	399
chromosome 1	JABTTQ010006577.1	97.642	424	4	6	318157	318576	139341	138920	0	723
chromosome 1	JABTTQ010006577.1	81.627	664	64	36	414964	415609	74460	75083	1.76e-135	497
chromosome 1	JABTTQ010006577.1	90.552	815	23	35	303785	304593	38052	38818	0	1029
chromosome 1	JABTTQ010006577.1	90.488	820	23	36	303785	304598	21668	22438	0	1031
chromosome 1	JABTTQ010006577.1	95.05	1010	15	30	303785	304787	140521	139540	0	1555
chromosome 1	JABTTQ010006577.1	90.837	1255	38	52	491550	492777	55545	56749	0	1609
chromosome 1	JABTTQ010006577.1	93.696	1396	35	27	415917	417282	75491	76863	0	2041
chromosome 1	JABTTQ010006577.1	92.783	2397	54	91	489224	491578	52776	55095	0	3358
chromosome 1	JABTTQ010006577.1	91.211	4551	147	188	180075	184558	10031	14395	0	5954
chromosome 1	JABTTQ010006577.1	91.211	4551	147	188	180075	184558	26415	30779	0	5954
chromosome 1	JABTTQ010006578.1	94.937	79	2	2	359648	359725	56094	56017	1.24e-22	122
chromosome 1	JABTTQ010006578.1	91.837	98	6	2	415612	415709	87565	87470	1.59e-26	135
chromosome 1	JABTTQ010006578.1	76.296	270	38	17	373757	374015	23225	22971	4.45e-22	121
chromosome 1	JABTTQ010006578.1	93.684	285	13	5	274266	274550	6544	6265	1.09e-112	422
chromosome 1	JABTTQ010006578.1	91.545	343	12	15	367230	367572	122803	122478	2.99e-123	457
chromosome 1	JABTTQ010006578.1	95.291	361	6	10	367230	367590	4976	5325	6.15e-155	562
chromosome 1	JABTTQ010006578.1	80.282	426	26	42	318154	318569	21695	22072	1.5e-66	268
chromosome 1	JABTTQ010006578.1	75.319	470	84	25	167782	168238	6031	6481	7.19e-45	196
chromosome 1	JABTTQ010006578.1	84.529	711	13	59	491569	492276	44727	44111	1.68e-170	614
chromosome 1	JABTTQ010006578.1	88.705	726	33	35	180075	180789	119059	118372	0	841
chromosome 1	JABTTQ010006578.1	86.319	1016	68	51	303785	304787	20551	21508	0	1040
chromosome 1	JABTTQ010006578.1	95.324	1390	28	18	415917	417282	87479	86103	0	2172
chromosome 1	JABTTQ010006578.1	88.394	2378	88	149	489231	491578	47368	45149	0	2689
chromosome 1	JABTTQ010006578.1	92.417	3534	89	136	181086	184580	118355	114962	0	4876
chromosome 1	JABTTQ010006578.1	88.296	4588	184	240	180070	184582	8855	13164	0	5171
chromosome 1	JABTTQ010006627.1	82.629	213	21	12	373296	373506	36496	36694	3.37e-38	174
chromosome 1	JABTTQ010006627.1	90.521	422	17	17	318157	318576	13938	14338	3.73e-147	536
chromosome 1	JABTTQ010006627.1	90.521	422	17	17	318157	318576	30326	30726	3.73e-147	536
chromosome 1	JABTTQ010006627.1	90.06	996	39	44	303796	304774	12777	13729	0	1236
chromosome 1	JABTTQ010006627.1	90.06	996	39	44	303796	304774	29165	30117	0	1236
chromosome 1	JABTTQ010006627.1	90.177	1242	38	71	491566	492777	46098	47285	0	1541
chromosome 1	JABTTQ010006627.1	87.747	2383	124	130	489228	491576	43376	45624	0	2628
chromosome 1	JABTTQ010006627.1	91.787	4420	128	171	180227	184582	17490	21738	0	5934
chromosome 1	JABTTQ010006627.1	91.891	4575	131	174	180075	184582	949	5350	0	6172
chromosome 1	JABTTQ010006788.1	93.75	64	2	2	91282	91345	18226	18165	2.7e-14	95.3
chromosome 1	JABTTQ010006788.1	88.889	90	3	6	345379	345467	56681	56598	4.48e-17	104
chromosome 1	JABTTQ010006788.1	87.778	90	6	4	415620	415706	35667	35754	5.8e-16	100
chromosome 1	JABTTQ010006788.1	89.524	105	6	5	344652	344754	71741	71842	2.66e-24	128
chromosome 1	JABTTQ010006788.1	83.657	361	17	31	367230	367588	627	947	1.48e-76	302
chromosome 1	JABTTQ010006788.1	95.338	429	4	12	318154	318580	17279	17693	0	667
chromosome 1	JABTTQ010006788.1	81.764	669	51	44	414974	415609	34714	35344	2.28e-134	494
chromosome 1	JABTTQ010006788.1	82.222	675	52	44	414955	415609	18577	19203	3.76e-142	520
chromosome 1	JABTTQ010006788.1	87.716	928	40	53	415917	416817	19603	20483	0	1014
chromosome 1	JABTTQ010006788.1	96.119	1005	15	20	303785	304787	16096	17078	0	1618
chromosome 1	JABTTQ010006788.1	85.433	1167	71	64	415917	417044	35748	36854	0	1122
chromosome 1	JABTTQ010006788.1	88.637	4594	189	254	180076	184582	4395	8742	0	5284
chromosome 1	JABTTQ010006824.1	82.87	432	35	28	318157	318576	18913	18509	1.45e-91	351
chromosome 1	JABTTQ010006824.1	82.87	432	35	28	318157	318576	35298	34894	1.45e-91	351
chromosome 1	JABTTQ010006824.1	89.349	1014	43	47	303786	304784	20082	19119	0	1214
chromosome 1	JABTTQ010006824.1	89.349	1014	43	47	303786	304784	36467	35504	0	1214
chromosome 1	JABTTQ010006824.1	88.807	3377	147	174	181247	184580	30655	27467	0	3928
chromosome 1	JABTTQ010006824.1	88.807	3377	147	174	181247	184580	47039	43851	0	3928
chromosome 1	JABTTQ010006827.1	93.127	291	13	7	274262	274550	101487	101772	3.92e-112	420
chromosome 1	JABTTQ010006827.1	90.829	2617	75	128	180075	182657	99143	96658	0	3350
chromosome 1	JABTTQ010006835.1	82.482	137	19	5	424987	425121	9508	9375	2.07e-20	115
chromosome 1	JABTTQ010006835.1	80.46	261	16	18	34807	35059	25711	25944	5.64e-36	167
chromosome 1	JABTTQ010006835.1	80.46	261	16	18	34807	35059	42095	42328	5.64e-36	167
chromosome 1	JABTTQ010006835.1	81.605	299	28	19	373755	374041	26333	26616	1.19e-52	222
chromosome 1	JABTTQ010006835.1	81.605	299	28	19	373755	374041	42717	43000	1.19e-52	222
chromosome 1	JABTTQ010006835.1	88.991	436	17	22	318157	318580	27924	27508	2.26e-139	510
chromosome 1	JABTTQ010006835.1	88.991	436	17	22	318157	318580	44308	43892	2.26e-139	510
chromosome 1	JABTTQ010006835.1	90.03	1013	36	53	303785	304787	29079	28122	0	1251
chromosome 1	JABTTQ010006835.1	90.03	1013	36	53	303785	304787	45463	44506	0	1251
chromosome 1	JABTTQ010006835.1	89.277	2947	106	154	181692	184578	55719	52923	0	3498
chromosome 1	JABTTQ010006835.1	89.281	2948	106	154	181691	184578	39336	36539	0	3500
chromosome 1	JABTTQ010006969.1	84.028	144	12	6	220769	220910	22493	22627	2.66e-24	128
chromosome 1	JABTTQ010006969.1	84.028	144	12	6	220769	220910	38877	39011	2.66e-24	128
chromosome 1	JABTTQ010006969.1	88.502	287	22	9	274266	274550	76642	76365	4.06e-87	337
chromosome 1	JABTTQ010006969.1	88.502	287	22	9	274266	274550	93026	92749	4.06e-87	337
chromosome 1	JABTTQ010006969.1	86.111	360	20	24	367230	367582	75095	75431	2.41e-94	361
chromosome 1	JABTTQ010006969.1	86.111	360	20	24	367230	367582	91479	91815	2.41e-94	361
chromosome 1	JABTTQ010006969.1	84.634	423	31	21	318154	318571	27439	27046	3.07e-103	390
chromosome 1	JABTTQ010006969.1	84.634	423	31	21	318154	318571	43823	43430	3.07e-103	390
chromosome 1	JABTTQ010006969.1	74.201	438	97	16	424865	425296	16813	16386	1.57e-36	169
chromosome 1	JABTTQ010006969.1	84.928	909	47	60	183674	184573	52989	52162	0	837
chromosome 1	JABTTQ010006969.1	84.918	915	47	61	183668	184573	36610	35778	0	841
chromosome 1	JABTTQ010006969.1	86.701	970	51	54	303829	304790	28532	27633	0	1005
chromosome 1	JABTTQ010006969.1	86.701	970	51	54	303829	304790	44916	44017	0	1005
chromosome 1	JABTTQ010006969.1	88.712	1258	52	66	491556	492777	4546	5749	0	1454
chromosome 1	JABTTQ010006969.1	94.332	2364	34	82	489224	491578	108287	106015	0	3531
chromosome 1	JABTTQ010006969.1	91.186	2394	59	116	489224	491578	1805	4085	0	3112
chromosome 1	JABTTQ010006969.1	88.531	4569	176	251	180075	184582	78919	83200	0	5214
chromosome 1	JABTTQ010006969.1	88.531	4569	176	251	180075	184582	95303	99584	0	5214
chromosome 1	JABTTQ010006973.1	87.143	70	5	2	78784	78853	75730	75665	9.77e-09	76.8
chromosome 1	JABTTQ010006973.1	87.681	138	15	2	167912	168049	17902	18037	9.43e-34	159
chromosome 1	JABTTQ010006973.1	75.833	240	29	17	78623	78850	114467	114245	2.7e-14	95.3
chromosome 1	JABTTQ010006973.1	88.356	292	17	16	274262	274550	18288	18011	1.46e-86	335
chromosome 1	JABTTQ010006973.1	81.543	363	36	27	367230	367586	16742	17079	4.18e-67	270
chromosome 1	JABTTQ010006973.1	92.111	431	17	12	318154	318580	33298	33715	7.85e-164	592
chromosome 1	JABTTQ010006973.1	87.673	1014	46	56	303787	304787	32152	33099	0	1107
chromosome 1	JABTTQ010006973.1	89.779	4569	177	228	180075	184582	4131	8470	0	5583
chromosome 1	JABTTQ010006973.1	89.779	4569	177	228	180075	184582	20515	24854	0	5583
chromosome 1	JABTTQ010007012.1	91.045	134	5	4	220769	220901	66702	66829	3.37e-38	174
chromosome 1	JABTTQ010007012.1	89.032	155	9	6	114764	114913	34774	34925	1.56e-41	185
chromosome 1	JABTTQ010007012.1	85.098	255	15	14	34807	35059	69530	69763	1.18e-57	239
chromosome 1	JABTTQ010007012.1	78.02	596	58	50	415042	415609	6281	6831	3.18e-78	307
chromosome 1	JABTTQ010007012.1	85.432	1215	64	88	491550	492737	52107	53235	0	1158
chromosome 1	JABTTQ010007012.1	87.27	1414	84	66	415918	417282	7240	8606	0	1526
chromosome 1	JABTTQ010007012.1	94.051	2118	47	64	489474	491578	49619	51670	0	3140
chromosome 1	JABTTQ010007102.1	95.489	133	6	0	220769	220901	16735	16867	7.14e-50	213
chromosome 1	JABTTQ010007102.1	91.542	201	4	5	34807	35007	19592	19779	1.94e-65	265
chromosome 1	JABTTQ010007102.1	84.236	203	7	13	34807	35007	35984	36163	3.37e-38	174
chromosome 1	JABTTQ010007102.1	90.083	363	7	21	367230	367590	67107	67442	2.33e-119	444
chromosome 1	JABTTQ010007102.1	80.516	426	43	30	318154	318570	21741	21347	3.21e-73	291
chromosome 1	JABTTQ010007102.1	80.516	426	43	30	318154	318570	38125	37731	3.21e-73	291
chromosome 1	JABTTQ010007102.1	88.915	433	21	21	318154	318580	83244	83655	8.13e-139	508
chromosome 1	JABTTQ010007102.1	81.952	543	26	49	489224	489759	126450	125973	2.38e-104	394
chromosome 1	JABTTQ010007102.1	90.616	714	29	30	183878	184582	90855	91539	0	913
chromosome 1	JABTTQ010007102.1	89.676	1017	37	44	303785	304787	82082	83044	0	1234
chromosome 1	JABTTQ010007102.1	79.392	1019	106	76	303786	304778	22882	21942	2.78e-173	623
chromosome 1	JABTTQ010007102.1	79.392	1019	106	76	303786	304778	39266	38326	2.78e-173	623
chromosome 1	JABTTQ010007102.1	87.644	1125	51	65	490482	491571	124131	123060	0	1227
chromosome 1	JABTTQ010007102.1	86.617	1218	47	69	491555	492757	122590	121474	0	1240
chromosome 1	JABTTQ010007102.1	85.84	3870	211	242	180075	183842	33063	29429	0	3799
chromosome 1	JABTTQ010007102.1	85.84	3870	211	242	180075	183842	49447	45813	0	3799
chromosome 1	JABTTQ010007102.1	89.778	4559	119	262	180070	184582	70898	75155	0	5517
chromosome 1	JABTTQ010007110.1	93.985	133	8	0	220769	220901	24336	24468	1.55e-46	202
chromosome 1	JABTTQ010007110.1	88.655	238	7	11	34830	35059	27295	27520	1.16e-67	272
chromosome 1	JABTTQ010007110.1	85.246	427	4	36	318154	318580	29497	29130	1.43e-101	385
chromosome 1	JABTTQ010007110.1	73.451	452	108	12	424850	425296	18529	18085	9.43e-34	159
chromosome 1	JABTTQ010007110.1	89.44	1250	49	55	491550	492772	6319	7512	0	1500
chromosome 1	JABTTQ010007110.1	90.97	2392	73	109	489224	491578	3583	5868	0	3088
chromosome 1	JABTTQ010007148.1	92.265	181	10	1	345291	345467	45355	45535	4.21e-62	254
chromosome 1	JABTTQ010007148.1	83.854	192	14	8	345473	345650	46106	46294	5.64e-36	167
chromosome 1	JABTTQ010007148.1	82.657	271	20	20	34807	35071	3414	3165	1.99e-50	215
chromosome 1	JABTTQ010007148.1	83.784	296	27	12	373755	374041	2789	2506	2.51e-64	261
chromosome 1	JABTTQ010007148.1	96.296	432	4	11	318154	318580	1179	1603	0	699
chromosome 1	JABTTQ010007148.1	96.583	995	8	21	303798	304787	2	975	0	1626
chromosome 1	JABTTQ010007148.1	87.309	1245	55	68	491550	492777	23847	22689	0	1328
chromosome 1	JABTTQ010007148.1	98.003	2354	5	37	489224	491572	26615	24299	0	4048
chromosome 1	JABTTQ010007246.1	84.158	202	22	8	373297	373498	43129	42938	4.33e-42	187
chromosome 1	JABTTQ010007246.1	91.981	424	8	16	318154	318560	11217	11631	1.02e-157	571
chromosome 1	JABTTQ010007246.1	84.894	662	36	46	490927	491572	51241	50628	2.17e-169	610
chromosome 1	JABTTQ010007246.1	87.61	1025	62	46	303785	304787	10035	11016	0	1129
chromosome 1	JABTTQ010007246.1	85.797	1204	54	76	491570	492759	33782	32682	0	1168
chromosome 1	JABTTQ010007246.1	85.797	1204	54	76	491570	492759	50166	49066	0	1168
chromosome 1	JABTTQ010007246.1	86.178	2373	122	138	489238	491572	36448	34244	0	2375
chromosome 1	JABTTQ010007246.1	95.865	2612	27	67	181986	184582	1	2546	0	4150
chromosome 1	JABTTQ010007262.1	91.837	98	6	2	220803	220900	17191	17286	1.59e-26	135
chromosome 1	JABTTQ010007262.1	84.585	253	13	15	34807	35054	20027	20258	2.55e-54	228
chromosome 1	JABTTQ010007262.1	82.68	306	30	17	274257	274550	21738	22032	5.44e-61	250
chromosome 1	JABTTQ010007262.1	82.68	306	30	17	274257	274550	38124	38418	5.44e-61	250
chromosome 1	JABTTQ010007262.1	86.921	367	18	19	367230	367589	23298	22955	1.43e-101	385
chromosome 1	JABTTQ010007262.1	86.921	367	18	19	367230	367589	39684	39341	1.43e-101	385
chromosome 1	JABTTQ010007262.1	75.55	409	88	12	424850	425254	11650	11250	3.35e-43	191
chromosome 1	JABTTQ010007262.1	83.569	1412	103	89	415917	417282	5068	3740	0	1203
chromosome 1	JABTTQ010007262.1	89.702	4428	131	218	180075	184423	35900	31719	0	5350
chromosome 1	JABTTQ010007308.1	97.561	41	1	0	180087	180127	28133	28093	4.55e-07	71.3
chromosome 1	JABTTQ010007308.1	87.719	114	6	4	415594	415706	1826	1720	9.57e-24	126
chromosome 1	JABTTQ010007308.1	84.426	366	35	17	367232	367589	43001	43352	3.14e-88	340
chromosome 1	JABTTQ010007308.1	84.426	366	35	17	367232	367589	59385	59736	3.14e-88	340
chromosome 1	JABTTQ010007308.1	82.492	634	44	39	414989	415603	114895	115480	2.28e-134	494
chromosome 1	JABTTQ010007308.1	79.452	657	56	54	414989	415609	2745	2132	8.54e-104	392
chromosome 1	JABTTQ010007308.1	90.1	1394	41	71	415917	417277	115881	117210	0	1720
chromosome 1	JABTTQ010007308.1	81.461	1424	102	111	415917	417282	1726	407	0	1018
chromosome 1	JABTTQ010007308.1	89.624	2631	89	130	180070	182661	63199	65684	0	3177
chromosome 1	JABTTQ010007308.1	89.685	2695	91	133	180070	182723	46815	49363	0	3264
chromosome 1	JABTTQ010007387.1	95.349	43	2	0	78531	78573	125888	125930	1.64e-06	69.4
chromosome 1	JABTTQ010007387.1	92.593	54	2	2	167940	167993	120830	120881	9.77e-09	76.8
chromosome 1	JABTTQ010007387.1	90.625	64	4	2	359663	359725	36331	36393	5.84e-11	84.2
chromosome 1	JABTTQ010007387.1	91.791	134	8	3	220769	220901	65685	65816	5.6e-41	183
chromosome 1	JABTTQ010007387.1	89.759	166	13	4	114765	114928	32317	32480	9.24e-49	209
chromosome 1	JABTTQ010007387.1	82.11	218	24	12	373298	373506	38130	38341	1.21e-37	172
chromosome 1	JABTTQ010007387.1	86.64	247	12	8	34807	35051	68545	68772	4.21e-62	254
chromosome 1	JABTTQ010007387.1	86.64	247	12	8	34807	35051	84929	85156	4.21e-62	254
chromosome 1	JABTTQ010007387.1	85.944	249	14	11	34812	35059	137993	137765	7.04e-60	246
chromosome 1	JABTTQ010007387.1	85.944	249	14	11	34812	35059	154377	154149	7.04e-60	246
chromosome 1	JABTTQ010007387.1	78.295	258	43	11	424850	425103	60031	59783	4.39e-32	154
chromosome 1	JABTTQ010007387.1	79.121	273	31	18	373758	374017	137364	137105	2.03e-35	165
chromosome 1	JABTTQ010007387.1	79.121	273	31	18	373758	374017	153748	153489	2.03e-35	165
chromosome 1	JABTTQ010007387.1	82.095	296	34	12	373755	374043	69170	69453	1.52e-56	235
chromosome 1	JABTTQ010007387.1	82.095	296	34	12	373755	374043	85554	85837	1.52e-56	235
chromosome 1	JABTTQ010007387.1	95.014	361	7	9	367230	367589	119663	120013	2.86e-153	556
chromosome 1	JABTTQ010007387.1	91.667	432	13	15	318154	318580	70766	70353	2.2e-159	577
chromosome 1	JABTTQ010007387.1	91.667	432	13	15	318154	318580	87150	86737	2.2e-159	577
chromosome 1	JABTTQ010007387.1	88.488	443	11	28	318154	318580	135777	136195	4.89e-136	499
chromosome 1	JABTTQ010007387.1	88.488	443	11	28	318154	318580	152161	152579	4.89e-136	499
chromosome 1	JABTTQ010007387.1	88.412	1001	47	51	303786	304779	71912	70974	0	1142
chromosome 1	JABTTQ010007387.1	88.412	1001	47	51	303786	304779	88296	87358	0	1142
chromosome 1	JABTTQ010007387.1	90.127	1023	36	46	303785	304787	134598	135575	0	1269
chromosome 1	JABTTQ010007387.1	90.127	1023	36	46	303785	304787	150982	151959	0	1269
chromosome 1	JABTTQ010007387.1	90.522	1245	41	47	491555	492777	47886	49075	0	1574
chromosome 1	JABTTQ010007387.1	83.866	1376	100	84	415918	417247	6489	7788	0	1199
chromosome 1	JABTTQ010007387.1	90.17	2116	82	95	182517	184582	141579	143618	0	2639
chromosome 1	JABTTQ010007387.1	93.105	2364	44	94	489224	491576	45162	47417	0	3352
chromosome 1	JABTTQ010007387.1	91.158	2669	83	120	181939	184582	98224	95684	0	3480
chromosome 1	JABTTQ010007387.1	90.703	4367	137	201	180272	184582	83453	79300	0	5566
chromosome 1	JABTTQ010007387.1	91.885	4572	109	200	180070	184582	122866	127234	0	6146
chromosome 1	JABTTQ010007423.1	82.423	421	25	31	318154	318563	35205	34823	1.14e-82	322
chromosome 1	JABTTQ010007423.1	87.6	1000	51	53	303802	304787	36346	35406	0	1092
chromosome 1	JABTTQ010007423.1	88.165	4605	217	256	180075	184582	48083	43710	0	5182
chromosome 1	JABTTQ010007449.1	83.959	293	29	15	274266	274550	75196	74914	1.94e-65	265
chromosome 1	JABTTQ010007449.1	89.011	364	26	13	367230	367589	73631	73984	1.08e-117	438
chromosome 1	JABTTQ010007449.1	88.756	418	16	21	416866	417271	1805	2203	4.93e-131	483
chromosome 1	JABTTQ010007449.1	88.81	420	16	21	416864	417271	18187	18587	3.81e-132	486
chromosome 1	JABTTQ010007449.1	90.385	1248	45	53	491550	492777	36995	38187	0	1570
chromosome 1	JABTTQ010007449.1	93.8	1871	20	67	180082	181934	77528	79320	0	2724
chromosome 1	JABTTQ010007449.1	87.002	2208	79	157	489400	491578	34523	36551	0	2296
chromosome 1	JABTTQ010007492.1	96.284	1238	21	19	491550	492777	43823	45045	0	2008
chromosome 1	JABTTQ010007492.1	90.046	2401	62	149	489224	491578	41097	43366	0	2946
chromosome 1	JABTTQ010007496.1	85.922	206	19	8	373302	373506	44181	43985	2.57e-49	211
chromosome 1	JABTTQ010007496.1	82.239	259	17	19	34807	35059	12892	12657	7.19e-45	196
chromosome 1	JABTTQ010007496.1	86.279	430	24	26	318154	318576	10709	11110	1.4e-116	435
chromosome 1	JABTTQ010007496.1	86.563	1027	58	59	303785	304781	9535	10511	0	1059
chromosome 1	JABTTQ010007496.1	88.907	1244	50	55	491555	492777	34495	33319	0	1452
chromosome 1	JABTTQ010007496.1	89.373	1515	59	83	183091	184582	17104	18539	0	1812
chromosome 1	JABTTQ010007496.1	89.793	2273	71	132	182350	184582	4	2155	0	2763
chromosome 1	JABTTQ010007496.1	89.19	2396	89	111	489224	491572	37240	34968	0	2833
chromosome 1	JABTTQ010007511.1	95.349	43	2	0	78531	78573	95819	95777	1.64e-06	69.4
chromosome 1	JABTTQ010007511.1	82.836	134	9	10	220769	220902	79826	79945	3.47e-18	108
chromosome 1	JABTTQ010007511.1	89.37	254	10	7	34807	35059	82727	82964	4.12e-77	303
chromosome 1	JABTTQ010007511.1	85.284	299	27	12	373755	374041	83357	83650	8.91e-74	292
chromosome 1	JABTTQ010007511.1	92.22	437	6	21	318154	318580	36581	36163	2.18e-164	593
chromosome 1	JABTTQ010007511.1	89.474	437	20	20	318154	318580	84952	84532	6.24e-145	529
chromosome 1	JABTTQ010007511.1	79.386	684	63	48	414956	415609	19234	18599	2.36e-109	411
chromosome 1	JABTTQ010007511.1	89.98	1008	26	58	303785	304776	86105	85157	0	1232
chromosome 1	JABTTQ010007511.1	92.201	1013	32	37	303785	304787	37752	36777	0	1389
chromosome 1	JABTTQ010007511.1	86.406	1405	63	85	415917	417282	18196	16881	0	1419
chromosome 1	JABTTQ010007511.1	88.666	2091	88	110	489232	491242	59298	61319	0	2410
chromosome 1	JABTTQ010007511.1	97.869	2112	10	28	182480	184582	96543	94458	0	3618
chromosome 1	JABTTQ010007590.1	88.814	295	16	13	274262	274550	121825	122108	6.75e-90	346
chromosome 1	JABTTQ010007590.1	88.235	340	17	15	318157	318486	122763	122437	1.43e-101	385
chromosome 1	JABTTQ010007590.1	84.323	421	9	40	318160	318577	106375	106009	8.67e-94	359
chromosome 1	JABTTQ010007590.1	89.804	1020	39	54	303788	304787	107554	106580	0	1247
chromosome 1	JABTTQ010007590.1	89.804	1020	39	54	303788	304787	123938	122964	0	1247
chromosome 1	JABTTQ010007590.1	90.503	4591	157	218	180075	184580	119485	115089	0	5805
chromosome 1	JABTTQ010007614.1	91.566	83	5	2	50122	50202	12615	12697	7.45e-20	113
chromosome 1	JABTTQ010007614.1	91.566	83	5	2	50122	50202	28999	29081	7.45e-20	113
chromosome 1	JABTTQ010007614.1	88.364	275	21	10	274280	274550	20242	19975	4.09e-82	320
chromosome 1	JABTTQ010007614.1	88.364	275	21	10	274280	274550	36626	36359	4.09e-82	320
chromosome 1	JABTTQ010007614.1	84.574	376	27	22	367232	367589	18646	19008	2.43e-89	344
chromosome 1	JABTTQ010007614.1	84.574	376	27	22	367232	367589	35030	35392	2.43e-89	344
chromosome 1	JABTTQ010007614.1	81.737	668	55	41	414964	415609	47204	46582	6.33e-135	496
chromosome 1	JABTTQ010007614.1	86.421	1414	60	77	415917	417282	46191	44862	0	1426
chromosome 1	JABTTQ010007614.1	85.733	4640	280	276	180070	184582	22615	26999	0	4549
chromosome 1	JABTTQ010007614.1	85.733	4640	280	276	180070	184582	38999	43383	0	4549
chromosome 1	JABTTQ010007651.1	94.643	56	3	0	50122	50177	60989	61044	4.51e-12	87.9
chromosome 1	JABTTQ010007651.1	92.982	57	3	1	367533	367589	83243	83298	2.1e-10	82.4
chromosome 1	JABTTQ010007651.1	88	100	7	3	415609	415707	103728	103823	7.45e-20	113
chromosome 1	JABTTQ010007651.1	85.666	293	22	17	274262	274550	68105	67829	3.21e-73	291
chromosome 1	JABTTQ010007651.1	85.666	293	22	17	274262	274550	84489	84213	3.21e-73	291
chromosome 1	JABTTQ010007651.1	83.287	359	11	39	367230	367588	66658	66967	1.49e-71	285
chromosome 1	JABTTQ010007651.1	78.783	674	61	55	414955	415609	102805	103415	2.39e-99	377
chromosome 1	JABTTQ010007651.1	87.338	924	56	46	303881	304787	82249	83128	0	1002
chromosome 1	JABTTQ010007651.1	84.561	1412	100	77	415917	417282	103816	105155	0	1291
chromosome 1	JABTTQ010007651.1	89.276	4597	189	219	180076	184582	70429	74811	0	5478
chromosome 1	JABTTQ010007651.1	89.276	4597	189	219	180076	184582	86811	91193	0	5478
chromosome 1	JABTTQ010007655.1	90.299	134	9	4	220769	220901	3081	3211	1.21e-37	172
chromosome 1	JABTTQ010007655.1	85.887	248	11	14	34815	35059	5935	6161	9.11e-59	243
chromosome 1	JABTTQ010007655.1	89.078	293	16	12	274262	274550	23444	23724	5.22e-91	350
chromosome 1	JABTTQ010007655.1	86.242	298	16	19	274266	274550	41152	40867	5.33e-76	300
chromosome 1	JABTTQ010007655.1	86.242	298	16	19	274266	274550	57536	57251	5.33e-76	300
chromosome 1	JABTTQ010007655.1	87.921	356	16	25	367235	367582	24991	24655	2.38e-104	394
chromosome 1	JABTTQ010007655.1	89.532	363	16	17	367235	367589	39595	39943	3.01e-118	440
chromosome 1	JABTTQ010007655.1	89.532	363	16	17	367235	367589	55979	56327	3.01e-118	440
chromosome 1	JABTTQ010007655.1	92.61	433	14	17	318156	318580	8136	7714	2.8e-168	606
chromosome 1	JABTTQ010007655.1	74.667	450	95	17	424850	425290	63268	63707	2.01e-40	182
chromosome 1	JABTTQ010007655.1	81.762	647	52	43	414986	415609	89999	90602	1.77e-130	481
chromosome 1	JABTTQ010007655.1	72.848	755	143	53	167911	168640	23830	23113	1.55e-46	202
chromosome 1	JABTTQ010007655.1	89.15	1023	41	56	303785	304787	9318	8346	0	1210
chromosome 1	JABTTQ010007655.1	88.532	1247	34	72	491550	492777	132280	133436	0	1410
chromosome 1	JABTTQ010007655.1	87.918	1374	74	53	415917	417247	91004	92328	0	1533
chromosome 1	JABTTQ010007655.1	89.379	2382	107	114	489224	491573	129572	131839	0	2863
chromosome 1	JABTTQ010007655.1	89.06	2989	107	159	180070	182986	59817	62657	0	3506
chromosome 1	JABTTQ010007655.1	88.867	3027	109	164	180070	183024	43433	46303	0	3513
chromosome 1	JABTTQ010007655.1	90.063	4589	141	226	180075	184578	21098	16740	0	5657
chromosome 1	JABTTQ010007704.1	91.045	134	7	5	220769	220901	49283	49412	9.37e-39	176
chromosome 1	JABTTQ010007704.1	92.486	173	12	1	114764	114936	15924	16095	7.04e-60	246
chromosome 1	JABTTQ010007704.1	81.421	183	21	11	345292	345467	9520	9344	4.42e-27	137
chromosome 1	JABTTQ010007704.1	79.05	463	72	14	373298	373757	21700	22140	2.48e-74	294
chromosome 1	JABTTQ010007704.1	96.596	1234	9	22	491550	492777	31503	32709	0	2015
chromosome 1	JABTTQ010007704.1	89.055	2403	119	108	489226	491572	28730	31044	0	2848
chromosome 1	JABTTQ010007756.1	94.231	52	0	3	180075	180126	124893	124941	9.77e-09	76.8
chromosome 1	JABTTQ010007756.1	89.535	86	6	3	50122	50207	95461	95379	1.25e-17	106
chromosome 1	JABTTQ010007756.1	92.105	152	11	1	114764	114915	17893	18043	7.14e-50	213
chromosome 1	JABTTQ010007756.1	92.105	152	11	1	114764	114915	34277	34427	7.14e-50	213
chromosome 1	JABTTQ010007756.1	84.932	292	21	14	274262	274550	88131	88402	3.23e-68	274
chromosome 1	JABTTQ010007756.1	86.557	305	23	12	274257	274550	122660	122363	4.09e-82	320
chromosome 1	JABTTQ010007756.1	98.056	360	5	2	367230	367588	121201	121559	7.74e-174	625
chromosome 1	JABTTQ010007756.1	83.06	366	25	29	367230	367589	89668	89334	1.92e-75	298
chromosome 1	JABTTQ010007756.1	91.192	386	11	18	318154	318537	137665	138029	3.78e-137	503
chromosome 1	JABTTQ010007756.1	86.311	599	4	53	180070	180660	85952	85424	1.7e-160	580
chromosome 1	JABTTQ010007756.1	76.582	632	52	67	414986	415603	155029	155578	9.04e-64	259
chromosome 1	JABTTQ010007756.1	88.813	1019	51	48	303786	304787	136499	137471	0	1192
chromosome 1	JABTTQ010007756.1	90.254	4443	166	203	180188	184581	124968	129192	0	5559
chromosome 1	JABTTQ010007786.1	90.769	65	3	2	10884	10947	45463	45525	5.84e-11	84.2
chromosome 1	JABTTQ010007786.1	89.015	1238	40	66	491569	492777	15524	14354	0	1445
chromosome 1	JABTTQ010007786.1	89.015	1238	40	66	491569	492777	31908	30738	0	1445
chromosome 1	JABTTQ010007786.1	90.917	2389	67	108	489224	491578	18273	16001	0	3072
chromosome 1	JABTTQ010007786.1	90.917	2389	67	108	489224	491578	34657	32385	0	3072
chromosome 1	JABTTQ010007789.1	97.561	41	1	0	180087	180127	81510	81470	4.55e-07	71.3
chromosome 1	JABTTQ010007789.1	89.535	86	4	5	50123	50207	90306	90387	4.48e-17	104
chromosome 1	JABTTQ010007789.1	83.594	128	13	8	167922	168049	63612	63493	7.45e-20	113
chromosome 1	JABTTQ010007789.1	91.045	134	8	4	220769	220901	43154	43284	2.6e-39	178
chromosome 1	JABTTQ010007789.1	82.119	151	16	10	114767	114914	10822	10964	1.6e-21	119
chromosome 1	JABTTQ010007789.1	86.74	181	12	9	345293	345467	4796	4622	3.35e-43	191
chromosome 1	JABTTQ010007789.1	85.492	193	12	7	345473	345650	4062	3871	4.33e-42	187
chromosome 1	JABTTQ010007789.1	85.567	291	19	16	274262	274550	63249	63518	5.37e-71	283
chromosome 1	JABTTQ010007789.1	80.447	358	38	23	367230	367580	96130	96462	2.53e-59	244
chromosome 1	JABTTQ010007789.1	88.95	362	19	15	367230	367589	64800	64458	2.34e-114	427
chromosome 1	JABTTQ010007789.1	86.65	412	10	31	318154	318564	48000	47633	1.82e-110	414
chromosome 1	JABTTQ010007789.1	92.661	436	13	17	318154	318580	112912	113337	2.17e-169	610
chromosome 1	JABTTQ010007789.1	88.004	992	46	47	303785	304762	111753	112685	0	1105
chromosome 1	JABTTQ010007789.1	84.524	1008	42	80	303785	304781	49106	48202	0	893
chromosome 1	JABTTQ010007789.1	88.273	1245	59	64	491555	492772	25756	26940	0	1410
chromosome 1	JABTTQ010007789.1	92.334	2374	52	98	489224	491578	23032	25294	0	3256
chromosome 1	JABTTQ010007789.1	85.564	4288	234	284	180144	184356	60944	56967	0	4133
chromosome 1	JABTTQ010007789.1	91.304	4600	157	180	180076	184582	99815	104264	0	6054
chromosome 1	JABTTQ010007797.1	91.25	80	5	2	166513	166592	221892	221969	3.47e-18	108
chromosome 1	JABTTQ010007797.1	92.857	84	3	2	359648	359730	198960	199041	1.6e-21	119
chromosome 1	JABTTQ010007797.1	92.857	84	3	2	359648	359730	215344	215425	1.6e-21	119
chromosome 1	JABTTQ010007797.1	86.486	111	7	6	344652	344759	203063	203168	2.07e-20	115
chromosome 1	JABTTQ010007797.1	86.486	111	7	6	344652	344759	219447	219552	2.07e-20	115
chromosome 1	JABTTQ010007797.1	89.82	167	10	5	114764	114929	195038	195198	3.32e-48	207
chromosome 1	JABTTQ010007797.1	89.82	167	10	5	114764	114929	211422	211582	3.32e-48	207
chromosome 1	JABTTQ010007797.1	81.818	187	20	10	345473	345650	188134	187953	2.64e-29	145
chromosome 1	JABTTQ010007797.1	81.818	187	20	10	345473	345650	204518	204337	2.64e-29	145
chromosome 1	JABTTQ010007797.1	84.36	211	24	9	373298	373506	200734	200937	2e-45	198
chromosome 1	JABTTQ010007797.1	84.36	211	24	9	373298	373506	217118	217321	2e-45	198
chromosome 1	JABTTQ010007797.1	89.078	412	20	22	462974	463380	99426	99817	1.06e-132	488
chromosome 1	JABTTQ010007797.1	87.5	416	23	23	318166	318573	166687	167081	3.86e-122	453
chromosome 1	JABTTQ010007797.1	81.292	743	72	48	415917	416626	184954	185662	2.88e-148	540
chromosome 1	JABTTQ010007797.1	87.316	1017	47	58	303785	304787	165533	166481	0	1088
chromosome 1	JABTTQ010007797.1	96.959	2335	21	41	489224	491550	224089	226381	0	3873
chromosome 1	JABTTQ010007823.1	87.952	83	2	5	359648	359730	31422	31496	3.49e-13	91.6
chromosome 1	JABTTQ010007823.1	87.736	106	4	7	344652	344752	35502	35603	2.07e-20	115
chromosome 1	JABTTQ010007823.1	85.034	147	10	7	345510	345650	17555	17415	1.23e-27	139
chromosome 1	JABTTQ010007823.1	85.377	212	21	7	373298	373506	33151	33355	2.57e-49	211
chromosome 1	JABTTQ010007823.1	87.893	1239	60	61	491555	492777	42867	44031	0	1375
chromosome 1	JABTTQ010007823.1	89.89	2374	88	117	489237	491572	40153	42412	0	2915
chromosome 1	JABTTQ010007845.1	90.23	174	12	5	114764	114936	3957	3788	1.19e-52	222
chromosome 1	JABTTQ010007845.1	88.219	365	12	18	367233	367586	65060	64716	3.05e-108	407
chromosome 1	JABTTQ010007845.1	89.559	431	15	19	318154	318580	50362	49958	3.76e-142	520
chromosome 1	JABTTQ010007845.1	85.644	1017	56	68	303785	304787	51507	50567	0	987
chromosome 1	JABTTQ010007845.1	91.084	1772	51	85	182831	184582	58737	57053	0	2298
chromosome 1	JABTTQ010007845.1	91.361	2512	75	110	180075	182543	61177	58765	0	3306
chromosome 1	JABTTQ010007884.1	91.279	172	5	3	34807	34978	20703	20542	9.17e-54	226
chromosome 1	JABTTQ010007884.1	93.923	362	6	12	367230	367590	742	1088	4.82e-146	532
chromosome 1	JABTTQ010007884.1	86.519	994	47	65	303815	304787	16272	17199	0	1013
chromosome 1	JABTTQ010007884.1	88.925	1228	65	50	491569	492777	41459	40284	0	1448
chromosome 1	JABTTQ010007884.1	90	2370	76	122	489227	491578	44153	41927	0	2915
chromosome 1	JABTTQ010007884.1	85.755	4612	266	293	180079	184582	4594	8922	0	4516
chromosome 1	JABTTQ010007954.1	91.803	61	3	2	50122	50180	6845	6785	5.84e-11	84.2
chromosome 1	JABTTQ010007954.1	89.412	85	1	3	50123	50207	26362	26438	5.8e-16	100
chromosome 1	JABTTQ010007954.1	89.412	85	1	3	50123	50207	42746	42822	5.8e-16	100
chromosome 1	JABTTQ010007954.1	84.259	108	10	5	167915	168021	94253	94152	2.09e-15	99
chromosome 1	JABTTQ010007954.1	91.765	255	7	7	34807	35059	48059	47817	8.73e-89	342
chromosome 1	JABTTQ010007954.1	86.184	304	23	11	373757	374051	47428	47135	2.46e-79	311
chromosome 1	JABTTQ010007954.1	94.678	357	13	6	367230	367584	1044	692	4.79e-151	549
chromosome 1	JABTTQ010007954.1	87.328	363	19	20	367231	367589	95426	95087	3.07e-103	390
chromosome 1	JABTTQ010007954.1	87.104	442	19	26	318154	318576	78821	78399	4.96e-126	466
chromosome 1	JABTTQ010007954.1	87.147	1027	55	55	303785	304787	79980	79007	0	1094
chromosome 1	JABTTQ010007954.1	87.388	4591	200	277	180075	184582	91617	87323	0	4920
chromosome 1	JABTTQ010007975.1	91.026	78	5	2	91264	91340	29645	29721	4.48e-17	104
chromosome 1	JABTTQ010007975.1	86.047	86	10	2	50122	50206	52947	52863	3.49e-13	91.6
chromosome 1	JABTTQ010007975.1	91.729	133	8	2	220769	220901	25471	25600	2.01e-40	182
chromosome 1	JABTTQ010007975.1	82.432	148	15	6	345510	345649	143516	143660	1.6e-21	119
chromosome 1	JABTTQ010007975.1	97.753	356	5	3	367230	367584	47388	47035	2.17e-169	610
chromosome 1	JABTTQ010007975.1	74.521	365	74	17	424850	425209	19767	19417	3.42e-28	141
chromosome 1	JABTTQ010007975.1	82.703	370	27	28	367230	367590	78103	78444	2.48e-74	294
chromosome 1	JABTTQ010007975.1	73.775	408	91	10	424850	425251	105842	106239	7.34e-30	147
chromosome 1	JABTTQ010007975.1	92.111	431	8	21	318154	318580	30614	30206	1.31e-161	584
chromosome 1	JABTTQ010007975.1	82.278	1027	81	76	303785	304787	31759	30810	0	795
chromosome 1	JABTTQ010007975.1	87.167	1239	67	70	491550	492770	7915	9079	0	1323
chromosome 1	JABTTQ010007975.1	90.552	1249	35	51	491556	492777	118106	116914	0	1576
chromosome 1	JABTTQ010007975.1	87.772	2347	105	134	489259	491578	5292	7483	0	2577
chromosome 1	JABTTQ010007975.1	92.933	2363	32	107	489224	491572	120817	118576	0	3314
chromosome 1	JABTTQ010007975.1	90.62	4584	133	213	180070	184582	81889	86246	0	5808
chromosome 1	JABTTQ010007975.1	87.843	4598	209	259	180082	184582	43480	39136	0	5072
chromosome 1	JABTTQ010007986.1	89.535	86	6	3	50122	50207	86616	86698	1.25e-17	106
chromosome 1	JABTTQ010007986.1	87.879	99	8	4	415612	415709	25309	25214	7.45e-20	113
chromosome 1	JABTTQ010007986.1	81.726	197	14	11	345473	345650	5643	5836	2.64e-29	145
chromosome 1	JABTTQ010007986.1	84.932	292	21	14	274262	274550	93946	93675	3.23e-68	274
chromosome 1	JABTTQ010007986.1	98.056	360	5	2	367230	367588	60876	60518	7.74e-174	625
chromosome 1	JABTTQ010007986.1	83.06	366	25	29	367230	367589	92409	92743	1.92e-75	298
chromosome 1	JABTTQ010007986.1	87.585	443	27	22	318154	318585	44335	43910	1.06e-132	488
chromosome 1	JABTTQ010007986.1	86.311	599	4	53	180070	180660	96125	96653	1.7e-160	580
chromosome 1	JABTTQ010007986.1	80.645	651	63	46	414980	415609	26236	25628	6.47e-120	446
chromosome 1	JABTTQ010007986.1	89.69	999	41	50	303787	304776	45490	44545	0	1218
chromosome 1	JABTTQ010007986.1	90.476	1239	43	56	491569	492777	131956	130763	0	1565
chromosome 1	JABTTQ010007986.1	86.61	1404	84	75	415916	417276	25224	23882	0	1456
chromosome 1	JABTTQ010007986.1	91.552	2391	69	98	489230	491573	134743	132439	0	3173
chromosome 1	JABTTQ010008192.1	91.892	74	6	0	166525	166598	10196	10123	4.48e-17	104
chromosome 1	JABTTQ010008192.1	92.308	78	4	2	415634	415709	43042	42965	9.64e-19	110
chromosome 1	JABTTQ010008192.1	85.143	175	11	14	114764	114936	16708	16547	2.03e-35	165
chromosome 1	JABTTQ010008192.1	84.153	183	16	11	345291	345467	22810	22985	2.03e-35	165
chromosome 1	JABTTQ010008192.1	86.946	429	15	26	318167	318585	62219	61822	2.33e-119	444
chromosome 1	JABTTQ010008192.1	79.852	675	59	52	414964	415609	44006	43380	1.09e-112	422
chromosome 1	JABTTQ010008192.1	88.716	1028	45	56	303786	304787	63415	62433	0	1190
chromosome 1	JABTTQ010008192.1	90.931	1224	46	50	491577	492777	5253	4072	0	1585
chromosome 1	JABTTQ010008192.1	88.031	1412	62	72	415917	417280	42974	41622	0	1572
chromosome 1	JABTTQ010008192.1	89.765	2384	109	101	489224	491573	8006	5724	0	2926
chromosome 1	JABTTQ010008193.1	95.349	43	2	0	78531	78573	134894	134852	1.64e-06	69.4
chromosome 1	JABTTQ010008193.1	89.157	83	5	3	359648	359730	46341	46263	5.8e-16	100
chromosome 1	JABTTQ010008193.1	89.412	85	8	1	166514	166598	69428	69345	1.25e-17	106
chromosome 1	JABTTQ010008193.1	80.62	129	20	5	168515	168640	172557	172683	2.7e-14	95.3
chromosome 1	JABTTQ010008193.1	80.62	129	20	5	168515	168640	188941	189067	2.7e-14	95.3
chromosome 1	JABTTQ010008193.1	89.744	156	12	2	114781	114936	79926	79775	7.19e-45	196
chromosome 1	JABTTQ010008193.1	85.106	188	23	5	373320	373506	44869	44686	4.33e-42	187
chromosome 1	JABTTQ010008193.1	85.93	199	5	13	34807	35005	190854	190679	3.35e-43	191
chromosome 1	JABTTQ010008193.1	88.53	279	13	13	274266	274540	10338	10075	4.09e-82	320
chromosome 1	JABTTQ010008193.1	88.53	279	13	13	274266	274540	26722	26459	4.09e-82	320
chromosome 1	JABTTQ010008193.1	89.691	291	17	10	274262	274550	172352	172073	8.67e-94	359
chromosome 1	JABTTQ010008193.1	89.691	291	17	10	274262	274550	188736	188457	8.67e-94	359
chromosome 1	JABTTQ010008193.1	76.205	332	54	20	167912	168233	171967	172283	1.58e-31	152
chromosome 1	JABTTQ010008193.1	76.205	332	54	20	167912	168233	188351	188667	1.58e-31	152
chromosome 1	JABTTQ010008193.1	81.306	337	14	31	367249	367584	160269	160557	2.55e-54	228
chromosome 1	JABTTQ010008193.1	89.891	366	17	15	367230	367589	170796	171147	3.86e-122	453
chromosome 1	JABTTQ010008193.1	89.891	366	17	15	367230	367589	187180	187531	3.86e-122	453
chromosome 1	JABTTQ010008193.1	87.158	366	11	22	367230	367589	8792	9127	5.14e-101	383
chromosome 1	JABTTQ010008193.1	87.158	366	11	22	367230	367589	25176	25511	5.14e-101	383
chromosome 1	JABTTQ010008193.1	96	425	3	12	318157	318580	124874	124463	0	678
chromosome 1	JABTTQ010008193.1	81.9	663	57	43	414972	415609	107346	106722	1.36e-136	501
chromosome 1	JABTTQ010008193.1	94.657	992	13	30	303796	304787	126028	125077	0	1502
chromosome 1	JABTTQ010008193.1	86.747	1411	82	72	415917	417282	106335	104985	0	1472
chromosome 1	JABTTQ010008193.1	87.298	2047	78	134	489224	491249	67260	65375	0	2172
chromosome 1	JABTTQ010008193.1	94.409	2361	18	77	489224	491578	37893	35641	0	3524
chromosome 1	JABTTQ010008193.1	89.984	2536	101	108	180075	182568	174677	177101	0	3134
chromosome 1	JABTTQ010008193.1	92.611	4561	110	183	180074	184582	137938	133553	0	6346
chromosome 1	JABTTQ010008193.1	89.059	4579	208	219	180075	184582	12613	16969	0	5409
chromosome 1	JABTTQ010008193.1	89.059	4579	208	219	180075	184582	28997	33353	0	5409
chromosome 1	JABTTQ010008262.1	85.106	141	9	10	303786	303926	192184	192056	5.72e-26	134
chromosome 1	JABTTQ010008262.1	87.209	258	9	15	34807	35059	172571	172809	1.16e-67	272
chromosome 1	JABTTQ010008262.1	86.909	275	14	15	274259	274530	189838	190093	1.15e-72	289
chromosome 1	JABTTQ010008262.1	86.909	275	14	15	274259	274530	206222	206477	1.15e-72	289
chromosome 1	JABTTQ010008262.1	82.703	370	38	22	367230	367589	191355	191002	1.15e-77	305
chromosome 1	JABTTQ010008262.1	82.703	370	38	22	367230	367589	207739	207386	1.15e-77	305
chromosome 1	JABTTQ010008262.1	88.732	426	4	34	318160	318580	174655	174269	1.77e-130	481
chromosome 1	JABTTQ010008262.1	90.585	1009	19	59	303786	304786	175800	174860	0	1267
chromosome 1	JABTTQ010008262.1	87.319	1246	55	76	491566	492777	152010	153186	0	1330
chromosome 1	JABTTQ010008262.1	88.647	2343	89	138	489268	491578	149338	151535	0	2689
chromosome 1	JABTTQ010008262.1	89.821	4588	146	230	180075	184582	187583	183237	0	5589
chromosome 1	JABTTQ010008262.1	89.821	4588	146	230	180075	184582	203967	199621	0	5589
chromosome 1	JABTTQ010008301.1	95.082	61	3	0	50122	50182	2802	2742	7.5e-15	97.1
chromosome 1	JABTTQ010008301.1	86.301	73	4	4	10884	10952	74632	74562	3.52e-08	75
chromosome 1	JABTTQ010008301.1	88.889	135	10	5	220769	220901	96060	95929	2.62e-34	161
chromosome 1	JABTTQ010008301.1	88.125	160	9	8	345316	345467	135643	135800	2.01e-40	182
chromosome 1	JABTTQ010008301.1	78.684	699	68	53	414942	415609	60780	61428	3.07e-103	390
chromosome 1	JABTTQ010008301.1	80.248	1048	105	87	303785	304787	42233	43223	0	695
chromosome 1	JABTTQ010008301.1	88.026	1236	65	59	491555	492777	114153	112988	0	1386
chromosome 1	JABTTQ010008301.1	85.643	1407	83	73	415917	417282	61826	63154	0	1369
chromosome 1	JABTTQ010008301.1	85.533	1417	93	74	415917	417285	155924	154572	0	1378
chromosome 1	JABTTQ010008301.1	89.052	2384	102	126	489224	491578	116863	114610	0	2809
chromosome 1	JABTTQ010008341.1	87.402	127	10	6	344652	344777	9477	9356	3.42e-28	141
chromosome 1	JABTTQ010008341.1	89.404	151	9	6	114787	114936	17521	17377	5.6e-41	183
chromosome 1	JABTTQ010008341.1	88.398	181	11	8	345291	345467	24611	24785	9.24e-49	209
chromosome 1	JABTTQ010008341.1	82.427	239	27	12	373298	373532	11829	11602	2.59e-44	195
chromosome 1	JABTTQ010008341.1	83.308	665	46	46	414964	415609	45722	45104	3.7e-152	553
chromosome 1	JABTTQ010008341.1	90.33	817	28	37	489224	490032	21270	20497	0	1024
chromosome 1	JABTTQ010008341.1	95.041	1230	14	35	491555	492777	2161	972	0	1890
chromosome 1	JABTTQ010008341.1	86.587	1424	72	83	415917	417285	44717	43358	0	1461
chromosome 1	JABTTQ010008341.1	94.083	2366	31	84	489224	491578	4886	2619	0	3493
chromosome 1	JABTTQ010008354.1	83.582	201	18	12	373298	373495	39426	39238	3.37e-38	174
chromosome 1	JABTTQ010008354.1	91.188	261	13	9	274273	274530	5358	5105	6.75e-90	346
chromosome 1	JABTTQ010008354.1	91.188	261	13	9	274273	274530	21742	21489	6.75e-90	346
chromosome 1	JABTTQ010008354.1	87.812	361	15	20	367230	367589	3817	4149	6.6e-105	396
chromosome 1	JABTTQ010008354.1	87.812	361	15	20	367230	367589	20201	20533	6.6e-105	396
chromosome 1	JABTTQ010008354.1	88.672	4555	197	233	180087	184567	7683	11992	0	5258
chromosome 1	JABTTQ010008354.1	88.672	4555	197	233	180087	184567	24067	28376	0	5258
chromosome 1	JABTTQ010008376.1	90	100	5	3	415612	415709	4466	4370	3.44e-23	124
chromosome 1	JABTTQ010008376.1	87.5	120	12	3	344652	344769	97355	97237	1.59e-26	135
chromosome 1	JABTTQ010008376.1	83.74	123	10	7	64830	64947	17187	17304	3.47e-18	108
chromosome 1	JABTTQ010008376.1	77.889	199	28	14	424925	425120	78453	78638	9.64e-19	110
chromosome 1	JABTTQ010008376.1	86.603	209	18	10	373298	373506	99671	99473	1.19e-52	222
chromosome 1	JABTTQ010008376.1	78.623	276	41	12	167782	168049	52400	52665	5.64e-36	167
chromosome 1	JABTTQ010008376.1	88.194	288	15	15	274266	274543	37537	37815	8.79e-84	326
chromosome 1	JABTTQ010008376.1	82.373	295	23	21	274266	274550	52912	52637	7.09e-55	230
chromosome 1	JABTTQ010008376.1	74.096	332	64	21	168315	168640	52926	53241	5.76e-21	117
chromosome 1	JABTTQ010008376.1	94.737	361	5	11	367230	367589	51352	51699	4.79e-151	549
chromosome 1	JABTTQ010008376.1	87.158	366	19	20	367230	367588	39113	38769	3.07e-103	390
chromosome 1	JABTTQ010008376.1	91.935	434	11	17	318155	318580	22849	22432	3.65e-162	586
chromosome 1	JABTTQ010008376.1	80.098	613	61	45	415023	415609	5365	4788	5.11e-106	399
chromosome 1	JABTTQ010008376.1	80.684	673	56	50	414964	415609	132910	132285	1.07e-122	455
chromosome 1	JABTTQ010008376.1	81.967	976	78	74	183636	184582	31893	30987	0	737
chromosome 1	JABTTQ010008376.1	85.615	1008	42	69	303798	304787	23964	23042	0	963
chromosome 1	JABTTQ010008376.1	90.705	1248	45	55	491555	492777	90105	88904	0	1596
chromosome 1	JABTTQ010008376.1	85.359	1407	89	75	415917	417266	4379	3033	0	1349
chromosome 1	JABTTQ010008376.1	88.582	1410	67	63	415917	417282	131892	130533	0	1626
chromosome 1	JABTTQ010008376.1	87.269	2380	89	160	489237	491578	92773	90570	0	2519
chromosome 1	JABTTQ010008376.1	89.023	3553	128	199	180075	183558	35254	31895	0	4159
chromosome 1	JABTTQ010008376.1	85.246	4670	273	313	180075	184582	55252	59667	0	4423
chromosome 1	JABTTQ010008381.1	83.425	181	16	9	345291	345467	19542	19372	1.22e-32	156
chromosome 1	JABTTQ010008381.1	79.289	647	58	49	414986	415609	10708	11301	5.14e-101	383
chromosome 1	JABTTQ010008381.1	83.825	983	60	70	416086	417047	11898	12802	0	843
chromosome 1	JABTTQ010008381.1	90.689	2309	67	125	489220	491489	55356	57555	0	2937
chromosome 1	JABTTQ010008438.1	100	40	0	0	86785	86824	84304	84265	3.52e-08	75
chromosome 1	JABTTQ010008438.1	100	45	0	0	275522	275566	83698	83742	5.84e-11	84.2
chromosome 1	JABTTQ010008438.1	100	45	0	0	359544	359588	91119	91163	5.84e-11	84.2
chromosome 1	JABTTQ010008438.1	88.119	101	3	3	231218	231314	83853	83758	2.68e-19	111
chromosome 1	JABTTQ010008438.1	95.337	193	2	4	360765	360955	423	610	5.33e-76	300
chromosome 1	JABTTQ010008438.1	90.883	351	16	14	450436	450783	5326	5663	2.99e-123	457
chromosome 1	JABTTQ010008438.1	91.055	436	16	17	120790	121224	5	418	1.32e-156	568
chromosome 1	JABTTQ010008438.1	91.055	436	16	17	365894	366328	418	5	1.32e-156	568
chromosome 1	JABTTQ010008438.1	77.1	1000	69	111	122503	123500	5110	4269	1.81e-115	431
chromosome 1	JABTTQ010008438.1	81.349	1260	90	117	352169	353415	9736	10863	0	891
chromosome 1	JABTTQ010008438.1	86.966	1450	70	94	360967	362403	1968	3311	0	1520
chromosome 1	JABTTQ010008438.1	76.57	1545	100	181	363077	364615	3822	5110	2.8e-168	606
chromosome 1	JABTTQ010008438.1	82.191	4363	313	346	347802	352104	5754	9712	0	3325
chromosome 1	JABTTQ010008438.1	89.45	8000	316	360	351634	359504	83506	91106	0	9611
chromosome 1	JABTTQ010008449.1	86.747	83	7	4	50126	50207	104920	104841	1.26e-12	89.8
chromosome 1	JABTTQ010008449.1	85.938	128	10	6	344652	344777	4986	5107	7.4e-25	130
chromosome 1	JABTTQ010008449.1	74.737	285	50	20	424850	425121	34116	33841	3.47e-18	108
chromosome 1	JABTTQ010008449.1	87.031	293	14	17	274262	274550	97567	97839	8.85e-79	309
chromosome 1	JABTTQ010008449.1	83.193	357	31	21	367230	367579	89101	89435	5.33e-76	300
chromosome 1	JABTTQ010008449.1	75.829	422	57	31	373297	373712	2628	3010	1.21e-37	172
chromosome 1	JABTTQ010008449.1	97.669	429	5	5	318154	318580	45720	45295	0	732
chromosome 1	JABTTQ010008449.1	86.697	436	16	28	318154	318580	52856	52454	6.47e-120	446
chromosome 1	JABTTQ010008449.1	93.483	890	12	39	303903	304787	46769	45921	0	1280
chromosome 1	JABTTQ010008449.1	89.744	1014	42	45	303790	304787	54023	53056	0	1240
chromosome 1	JABTTQ010008449.1	84.245	1225	74	71	491566	492761	12208	13342	0	1083
chromosome 1	JABTTQ010008449.1	85.726	1254	62	85	491566	492778	21927	23104	0	1216
chromosome 1	JABTTQ010008449.1	85.726	1254	62	85	491566	492778	38311	39488	0	1216
chromosome 1	JABTTQ010008449.1	88.813	2199	91	114	182430	184582	63429	61340	0	2555
chromosome 1	JABTTQ010008449.1	90.436	2363	74	124	489246	491578	9489	11729	0	2972
chromosome 1	JABTTQ010008449.1	86.969	2402	134	140	489234	491580	19186	21463	0	2536
chromosome 1	JABTTQ010008449.1	86.969	2402	134	140	489234	491580	35570	37847	0	2536
chromosome 1	JABTTQ010008449.1	81.608	2773	36	336	180070	182828	95396	93084	0	1858
chromosome 1	JABTTQ010008521.1	86.364	66	4	3	91264	91328	6262	6323	5.88e-06	67.6
chromosome 1	JABTTQ010008521.1	86.957	69	3	5	359663	359729	36891	36955	1.26e-07	73.1
chromosome 1	JABTTQ010008521.1	93.284	134	7	2	220769	220901	2065	2197	7.19e-45	196
chromosome 1	JABTTQ010008521.1	79.012	162	25	8	345293	345448	26803	26645	1.61e-16	102
chromosome 1	JABTTQ010008521.1	92.913	254	7	4	34807	35059	4990	5233	8.67e-94	359
chromosome 1	JABTTQ010008521.1	85.085	295	28	9	373755	374041	5629	5915	4.15e-72	287
chromosome 1	JABTTQ010008521.1	94.403	536	8	19	416748	417282	7400	7914	0	804
chromosome 1	JABTTQ010008521.1	87.53	1251	49	75	491550	492777	48268	49434	0	1347
chromosome 1	JABTTQ010008521.1	90.448	2387	88	96	489224	491577	45548	47827	0	3016
chromosome 1	JABTTQ010008528.1	85.882	85	1	6	359648	359730	32815	32740	7.56e-10	80.5
chromosome 1	JABTTQ010008528.1	92.857	126	6	3	344652	344777	28771	28649	7.24e-40	180
chromosome 1	JABTTQ010008528.1	87.425	167	14	6	373306	373468	31095	30932	1.56e-41	185
chromosome 1	JABTTQ010008528.1	85.34	191	14	5	345473	345649	44548	44738	1.56e-41	185
chromosome 1	JABTTQ010008528.1	89.59	1220	15	88	491569	492777	21536	20418	0	1447
chromosome 1	JABTTQ010008528.1	88.674	2384	107	115	489224	491578	24230	21981	0	2756
chromosome 1	JABTTQ010008528.1	88.824	2389	115	108	489224	491578	40614	38344	0	2793
chromosome 1	JABTTQ010008560.1	90.698	86	4	3	359648	359730	26861	26777	2.68e-19	111
chromosome 1	JABTTQ010008560.1	90.698	86	4	3	359648	359730	43245	43161	2.68e-19	111
chromosome 1	JABTTQ010008560.1	87.5	128	6	10	344652	344777	22744	22625	1.23e-27	139
chromosome 1	JABTTQ010008560.1	87.5	128	6	10	344652	344777	39128	39009	1.23e-27	139
chromosome 1	JABTTQ010008560.1	90.647	139	7	6	373298	373436	11008	10876	7.24e-40	180
chromosome 1	JABTTQ010008560.1	89.205	176	9	10	114764	114936	30813	30645	2.57e-49	211
chromosome 1	JABTTQ010008560.1	84.188	234	25	9	373302	373532	25088	24864	5.52e-51	217
chromosome 1	JABTTQ010008560.1	84.188	234	25	9	373302	373532	41472	41248	5.52e-51	217
chromosome 1	JABTTQ010008560.1	89.404	453	21	19	491555	492000	15441	15009	6.2e-150	545
chromosome 1	JABTTQ010008560.1	89.404	453	21	19	491555	492000	31825	31393	6.2e-150	545
chromosome 1	JABTTQ010008560.1	96.056	1217	12	29	491569	492777	1506	318	0	1949
chromosome 1	JABTTQ010008560.1	91.074	2364	61	115	489236	491573	4223	1984	0	3059
chromosome 1	JABTTQ010008560.1	89.005	2392	87	117	489229	491578	18163	15906	0	2798
chromosome 1	JABTTQ010008560.1	89.005	2392	87	117	489229	491578	34547	32290	0	2798
chromosome 1	JABTTQ010008573.1	91.989	362	11	14	367230	367589	126437	126092	8.19e-134	492
chromosome 1	JABTTQ010008573.1	91.821	4548	126	200	180073	184582	122615	118276	0	6111
chromosome 1	JABTTQ010008574.1	100	36	0	0	253690	253725	219729	219764	5.88e-06	67.6
chromosome 1	JABTTQ010008574.1	100	40	0	0	352394	352433	26063	26024	3.52e-08	75
chromosome 1	JABTTQ010008574.1	100	40	0	0	86785	86824	318863	318902	3.52e-08	75
chromosome 1	JABTTQ010008574.1	100	45	0	0	275522	275566	319469	319425	5.84e-11	84.2
chromosome 1	JABTTQ010008574.1	95.833	48	2	0	285458	285505	6493	6540	2.72e-09	78.7
chromosome 1	JABTTQ010008574.1	100	54	0	0	191042	191095	170009	170062	5.8e-16	100
chromosome 1	JABTTQ010008574.1	100	59	0	0	332007	332065	32132	32074	9.64e-19	110
chromosome 1	JABTTQ010008574.1	98.333	60	1	0	301901	301960	170055	169996	1.25e-17	106
chromosome 1	JABTTQ010008574.1	98.413	63	1	0	431777	431839	215452	215514	2.68e-19	111
chromosome 1	JABTTQ010008574.1	95.745	94	2	1	6199	6292	879	788	5.68e-31	150
chromosome 1	JABTTQ010008574.1	100	98	0	0	166804	166901	25071	25168	2.01e-40	182
chromosome 1	JABTTQ010008574.1	88.119	101	3	3	231218	231314	319314	319409	2.68e-19	111
chromosome 1	JABTTQ010008574.1	90.909	132	6	1	185053	185184	227455	227580	1.21e-37	172
chromosome 1	JABTTQ010008574.1	100	144	0	0	497160	497303	230981	230838	5.4e-66	267
chromosome 1	JABTTQ010008574.1	100	149	0	0	391014	391162	1895	2043	8.98e-69	276
chromosome 1	JABTTQ010008574.1	100	149	0	0	65980	66128	218788	218936	8.98e-69	276
chromosome 1	JABTTQ010008574.1	96.133	181	6	1	472776	472955	24429	24609	2.48e-74	294
chromosome 1	JABTTQ010008574.1	82.5	200	20	9	231057	231251	179391	179202	2.62e-34	161
chromosome 1	JABTTQ010008574.1	81.322	348	34	26	356030	356376	360727	360410	4.21e-62	254
chromosome 1	JABTTQ010008574.1	83.434	495	35	40	26662	27140	287218	286755	5.07e-111	416
chromosome 1	JABTTQ010008574.1	82.796	558	56	31	139018	139559	175344	174811	6.42e-125	462
chromosome 1	JABTTQ010008574.1	79.897	582	46	42	415056	415609	248915	249453	2.41e-94	361
chromosome 1	JABTTQ010008574.1	78.702	601	52	55	415027	415603	254625	255173	1.89e-85	331
chromosome 1	JABTTQ010008574.1	87.588	991	48	55	416313	417282	250231	251167	0	1079
chromosome 1	JABTTQ010008574.1	74.487	1023	74	123	140366	141383	173494	172654	4.18e-67	270
chromosome 1	JABTTQ010008574.1	74.187	1046	57	157	105706	106746	138560	139397	1.18e-57	239
chromosome 1	JABTTQ010008574.1	78.034	1170	110	111	111878	113026	105108	106151	1.3e-166	601
chromosome 1	JABTTQ010008574.1	83.474	1307	90	88	356571	357863	360305	359111	0	1101
chromosome 1	JABTTQ010008574.1	79.896	1532	156	117	257591	259086	180956	182371	0	983
chromosome 1	JABTTQ010008574.1	99.529	1699	6	2	397625	399321	225362	227060	0	3092
chromosome 1	JABTTQ010008574.1	78.493	2176	243	177	170647	172757	109626	107611	0	1218
chromosome 1	JABTTQ010008574.1	87.175	2191	125	124	109205	111381	69417	71465	0	2346
chromosome 1	JABTTQ010008574.1	76.386	2490	230	269	26680	29105	270831	268636	0	1011
chromosome 1	JABTTQ010008574.1	83.287	2866	240	193	136059	138863	178087	175400	0	2418
chromosome 1	JABTTQ010008574.1	76.854	2899	313	271	111709	114519	148948	151576	0	1306
chromosome 1	JABTTQ010008574.1	74.864	2940	354	294	120721	123508	194426	191720	0	979
chromosome 1	JABTTQ010008574.1	77.376	3072	347	262	167593	170575	112462	109650	0	1502
chromosome 1	JABTTQ010008574.1	77.744	3307	369	260	132774	135991	181152	178124	0	1690
chromosome 1	JABTTQ010008574.1	74.704	3376	456	319	220511	223744	126507	123388	0	1136
chromosome 1	JABTTQ010008574.1	76.375	3526	366	331	94268	97689	33229	36391	0	1465
chromosome 1	JABTTQ010008574.1	77.483	4299	420	412	163618	167816	143511	139661	0	2071
chromosome 1	JABTTQ010008574.1	76.853	4303	496	380	363151	367239	191259	195275	0	1967
chromosome 1	JABTTQ010008574.1	76.879	4589	449	464	483067	487568	268556	264493	0	2032
chromosome 1	JABTTQ010008574.1	76.843	5657	544	573	424432	429990	263568	268556	0	2483
chromosome 1	JABTTQ010008574.1	90.818	8027	280	329	351634	359588	319661	312020	0	10318
chromosome 1	JABTTQ010008574.1	82.148	8425	697	617	415917	424174	255594	263378	0	6481
chromosome 1	JABTTQ010008574.1	77.66	9087	943	828	163525	172380	160007	151777	0	4530
chromosome 1	JABTTQ010008574.1	76.535	9542	1053	884	259148	268468	182378	190954	0	4122
chromosome 1	JABTTQ010008574.1	76.369	11764	1380	1075	92797	104171	126527	137279	0	5031
chromosome 1	JABTTQ010008574.1	78.163	12039	1244	1032	151705	163420	170968	159992	0	6388
chromosome 1	JABTTQ010008574.1	99.96	12435	2	3	399341	411775	227051	239482	0	22932
chromosome 1	JABTTQ010008574.1	95.467	13456	218	315	64084	77463	1	13140	0	21108
chromosome 1	JABTTQ010008574.1	93.754	14042	355	403	80004	93932	19354	32986	0	20591
chromosome 1	JABTTQ010008574.1	95.932	29723	508	551	368076	397555	196065	225329	0	47543
chromosome 1	JABTTQ010008597.1	100	36	0	0	253690	253725	59366	59401	5.88e-06	67.6
chromosome 1	JABTTQ010008597.1	98.413	63	1	0	431777	431839	55089	55151	2.68e-19	111
chromosome 1	JABTTQ010008597.1	83.871	124	8	7	213274	213389	81347	81228	3.47e-18	108
chromosome 1	JABTTQ010008597.1	90.909	132	6	1	185053	185184	67092	67217	1.21e-37	172
chromosome 1	JABTTQ010008597.1	100	144	0	0	497160	497303	70620	70477	5.4e-66	267
chromosome 1	JABTTQ010008597.1	100	149	0	0	65980	66128	58425	58573	8.98e-69	276
chromosome 1	JABTTQ010008597.1	88.8	375	22	18	383142	383508	51031	51393	8.36e-119	442
chromosome 1	JABTTQ010008597.1	94.088	1387	27	39	415917	417282	83342	84694	0	2056
chromosome 1	JABTTQ010008597.1	76.547	1454	164	135	380166	381596	48268	49567	4.62e-176	632
chromosome 1	JABTTQ010008597.1	79.651	1548	142	129	381706	383214	49618	51031	0	953
chromosome 1	JABTTQ010008597.1	77.558	1671	159	157	378250	379887	46555	48042	0	809
chromosome 1	JABTTQ010008597.1	99.529	1699	6	2	397625	399321	64999	66697	0	3092
chromosome 1	JABTTQ010008597.1	78.268	1813	176	151	376449	378209	44916	46562	0	965
chromosome 1	JABTTQ010008597.1	82.632	1831	150	133	259756	261555	17825	19518	0	1465
chromosome 1	JABTTQ010008597.1	80.022	1847	181	141	259763	261555	34196	35908	0	1194
chromosome 1	JABTTQ010008597.1	76.694	2553	267	236	284547	287057	42590	44856	0	1116
chromosome 1	JABTTQ010008597.1	77.883	2957	307	255	383748	386624	51432	54121	0	1517
chromosome 1	JABTTQ010008597.1	77.737	3535	418	283	261625	265067	19547	22804	0	1827
chromosome 1	JABTTQ010008597.1	77.737	3535	418	283	261625	265067	35937	39194	0	1827
chromosome 1	JABTTQ010008597.1	77.5	3640	385	335	269524	273043	39257	42582	0	1784
chromosome 1	JABTTQ010008597.1	77.67	7022	724	638	269524	276299	22867	29290	0	3502
chromosome 1	JABTTQ010008597.1	98.903	10846	57	46	386720	397555	54173	64966	0	19313
chromosome 1	JABTTQ010008597.1	98.139	16334	145	117	399341	415609	66688	82927	0	28332
chromosome 1	JABTTQ010008672.1	97.561	41	1	0	180087	180127	2081	2041	4.55e-07	71.3
chromosome 1	JABTTQ010008672.1	90.323	62	5	1	425028	425089	53292	53352	7.56e-10	80.5
chromosome 1	JABTTQ010008672.1	88.732	71	5	3	10881	10951	40059	40126	5.84e-11	84.2
chromosome 1	JABTTQ010008672.1	91.892	74	5	1	166525	166598	70262	70190	1.61e-16	102
chromosome 1	JABTTQ010008672.1	91.25	80	5	2	10873	10952	94197	94274	3.47e-18	108
chromosome 1	JABTTQ010008672.1	91.667	84	5	1	359648	359729	76682	76599	2.07e-20	115
chromosome 1	JABTTQ010008672.1	91.954	87	4	3	50122	50207	19750	19834	1.6e-21	119
chromosome 1	JABTTQ010008672.1	91.954	87	4	3	50122	50207	36134	36218	1.6e-21	119
chromosome 1	JABTTQ010008672.1	88.148	135	13	2	220769	220901	47379	47246	3.39e-33	158
chromosome 1	JABTTQ010008672.1	89.143	175	7	12	114764	114936	80656	80492	3.32e-48	207
chromosome 1	JABTTQ010008672.1	88.525	183	12	6	345291	345467	86858	87037	7.14e-50	213
chromosome 1	JABTTQ010008672.1	83.77	191	16	5	345473	345649	87606	87795	5.64e-36	167
chromosome 1	JABTTQ010008672.1	94.754	1239	18	35	491550	492777	65294	64092	0	1884
chromosome 1	JABTTQ010008672.1	96.661	2366	21	49	489224	491578	68077	65759	0	3879
chromosome 1	JABTTQ010008715.1	92.771	83	3	3	91264	91345	24964	25044	5.76e-21	117
chromosome 1	JABTTQ010008715.1	92.771	83	3	3	91264	91345	41348	41428	5.76e-21	117
chromosome 1	JABTTQ010008715.1	83.333	90	11	4	425034	425121	14907	14820	7.56e-10	80.5
chromosome 1	JABTTQ010008715.1	83.333	90	11	4	425034	425121	31291	31204	7.56e-10	80.5
chromosome 1	JABTTQ010008715.1	90.226	133	8	4	220769	220901	20809	20936	1.57e-36	169
chromosome 1	JABTTQ010008715.1	90.226	133	8	4	220769	220901	37193	37320	1.57e-36	169
chromosome 1	JABTTQ010008715.1	91.335	427	14	18	318153	318571	25939	25528	6.15e-155	562
chromosome 1	JABTTQ010008715.1	91.335	427	14	18	318153	318571	42323	41912	6.15e-155	562
chromosome 1	JABTTQ010008715.1	90.453	1016	33	45	303786	304786	27104	26138	0	1280
chromosome 1	JABTTQ010008715.1	90.453	1016	33	45	303786	304786	43488	42522	0	1280
chromosome 1	JABTTQ010008715.1	90.456	1205	40	57	491587	492777	3113	4256	0	1519
chromosome 1	JABTTQ010008715.1	92.942	2366	39	106	489224	491578	364	2612	0	3326
chromosome 1	JABTTQ010008736.1	90.816	98	6	3	415612	415709	12661	12567	2.66e-24	128
chromosome 1	JABTTQ010008736.1	87.805	123	10	5	167912	168031	75378	75498	1.23e-27	139
chromosome 1	JABTTQ010008736.1	87.805	123	10	5	167912	168031	91762	91882	1.23e-27	139
chromosome 1	JABTTQ010008736.1	86.532	297	23	13	274262	274550	38178	38465	2.46e-79	311
chromosome 1	JABTTQ010008736.1	86.532	297	23	13	274262	274550	54562	54849	2.46e-79	311
chromosome 1	JABTTQ010008736.1	85.276	326	25	19	367230	367548	74228	74537	1.9e-80	315
chromosome 1	JABTTQ010008736.1	85.276	326	25	19	367230	367548	90612	90921	1.9e-80	315
chromosome 1	JABTTQ010008736.1	86.863	373	23	19	367230	367589	39739	39380	2.38e-104	394
chromosome 1	JABTTQ010008736.1	86.863	373	23	19	367230	367589	56123	55764	2.38e-104	394
chromosome 1	JABTTQ010008736.1	85.919	419	32	21	318166	318579	23219	22823	1.09e-112	422
chromosome 1	JABTTQ010008736.1	80.629	604	57	51	415027	415603	104974	105544	6.56e-110	412
chromosome 1	JABTTQ010008736.1	82.485	668	47	45	414964	415609	13597	12978	1.04e-142	521
chromosome 1	JABTTQ010008736.1	86.647	1026	67	54	303785	304787	24415	23437	0	1072
chromosome 1	JABTTQ010008736.1	87.161	1402	39	94	415917	417282	105956	107252	0	1461
chromosome 1	JABTTQ010008736.1	88.014	1410	63	67	415917	417282	12576	11229	0	1570
chromosome 1	JABTTQ010008736.1	86.861	1545	80	90	180070	181585	94365	95815	0	1615
chromosome 1	JABTTQ010008736.1	86.878	1547	80	90	180070	181587	77981	79433	0	1618
chromosome 1	JABTTQ010008736.1	88.105	1858	79	99	180075	181896	52257	50506	0	2076
chromosome 1	JABTTQ010008736.1	91.659	4532	68	235	180075	184582	35873	31628	0	5989
chromosome 1	JABTTQ010008772.1	87.455	279	16	14	274276	274550	31881	32144	4.12e-77	303
chromosome 1	JABTTQ010008772.1	88.858	359	14	20	367230	367580	33426	33086	1.41e-111	418
chromosome 1	JABTTQ010008772.1	88.952	4571	151	284	180075	184582	29551	25272	0	5317
chromosome 1	JABTTQ010008780.1	97.59	83	2	0	359648	359730	72943	73025	9.5e-29	143
chromosome 1	JABTTQ010008780.1	84.536	97	8	6	425034	425129	96084	95994	1.26e-12	89.8
chromosome 1	JABTTQ010008780.1	90.441	136	5	8	220769	220901	101938	102068	1.21e-37	172
chromosome 1	JABTTQ010008780.1	90.441	136	5	8	220769	220901	118325	118455	1.21e-37	172
chromosome 1	JABTTQ010008780.1	86.975	238	6	12	34807	35042	104832	105046	2.53e-59	244
chromosome 1	JABTTQ010008780.1	86.975	238	6	12	34807	35042	121219	121433	2.53e-59	244
chromosome 1	JABTTQ010008780.1	85.666	293	25	15	373755	374041	105455	105736	8.91e-74	292
chromosome 1	JABTTQ010008780.1	85.666	293	25	15	373755	374041	121842	122123	8.91e-74	292
chromosome 1	JABTTQ010008780.1	86.574	432	22	25	318158	318580	107047	106643	2.33e-119	444
chromosome 1	JABTTQ010008780.1	86.574	432	22	25	318158	318580	123434	123030	2.33e-119	444
chromosome 1	JABTTQ010008780.1	87.303	1016	48	51	303786	304787	108209	107261	0	1086
chromosome 1	JABTTQ010008780.1	87.303	1016	48	51	303786	304787	124596	123648	0	1086
chromosome 1	JABTTQ010008780.1	89.088	1228	54	50	491570	492777	84277	85444	0	1452
chromosome 1	JABTTQ010008780.1	90.795	2390	69	116	489224	491578	81536	83809	0	3055
chromosome 1	JABTTQ010008847.1	87.209	86	4	4	359648	359730	41265	41346	3.49e-13	91.6
chromosome 1	JABTTQ010008847.1	87.209	86	4	4	359648	359730	57649	57730	3.49e-13	91.6
chromosome 1	JABTTQ010008847.1	90.09	111	5	5	492670	492777	33352	33459	1.23e-27	139
chromosome 1	JABTTQ010008847.1	87.5	128	12	4	344652	344777	25124	25249	2.64e-29	145
chromosome 1	JABTTQ010008847.1	80.556	180	19	10	114764	114939	17220	17387	3.44e-23	124
chromosome 1	JABTTQ010008847.1	83.249	197	11	10	345473	345650	10341	10148	2.62e-34	161
chromosome 1	JABTTQ010008847.1	89.518	830	25	44	491570	492384	32478	33260	0	994
chromosome 1	JABTTQ010008847.1	88.889	1224	46	66	491569	492777	52726	53874	0	1424
chromosome 1	JABTTQ010008847.1	90.792	2183	92	87	489228	491383	66358	68458	0	2817
chromosome 1	JABTTQ010008847.1	90.752	2379	100	95	489228	491578	49974	52260	0	3064
chromosome 1	JABTTQ010008847.1	90.314	2385	84	111	489224	491578	29732	31999	0	2988
chromosome 1	JABTTQ010008959.1	91.429	70	1	4	318512	318580	6227	6162	3.49e-13	91.6
chromosome 1	JABTTQ010008959.1	87.838	74	5	3	50122	50193	68181	68252	5.84e-11	84.2
chromosome 1	JABTTQ010008959.1	90.805	87	5	3	50122	50207	48729	48645	7.45e-20	113
chromosome 1	JABTTQ010008959.1	91.253	423	14	16	318154	318568	9627	9220	1.03e-152	555
chromosome 1	JABTTQ010008959.1	91.253	423	14	16	318154	318568	26011	25604	1.03e-152	555
chromosome 1	JABTTQ010008959.1	75.455	440	68	26	354190	354612	70758	70342	2.6e-39	178
chromosome 1	JABTTQ010008959.1	85.828	1009	73	55	303796	304781	10797	9836	0	1007
chromosome 1	JABTTQ010008959.1	85.828	1009	73	55	303796	304781	27181	26220	0	1007
chromosome 1	JABTTQ010008959.1	89.437	4582	186	226	180075	184582	22609	18252	0	5505
chromosome 1	JABTTQ010008959.1	89.442	4584	186	226	180073	184582	38995	34636	0	5509
chromosome 1	JABTTQ010008969.1	87.5	88	5	5	50123	50207	6805	6721	7.5e-15	97.1
chromosome 1	JABTTQ010008969.1	82.437	279	27	16	274275	274550	33976	33717	3.3e-53	224
chromosome 1	JABTTQ010008969.1	92.798	361	7	16	367230	367589	1154	812	1.05e-137	505
chromosome 1	JABTTQ010008969.1	88.315	368	19	19	367230	367588	32438	32790	3.92e-112	420
chromosome 1	JABTTQ010008969.1	83.696	368	28	26	491221	491578	82076	81731	1.47e-81	318
chromosome 1	JABTTQ010008969.1	94.896	431	10	7	318154	318580	48789	49211	0	664
chromosome 1	JABTTQ010008969.1	87.167	1013	52	57	303786	304790	47648	48590	0	1079
chromosome 1	JABTTQ010008969.1	86.795	1242	56	72	491555	492773	103855	102699	0	1286
chromosome 1	JABTTQ010008969.1	85.737	1255	56	89	491555	492777	81277	80114	0	1212
chromosome 1	JABTTQ010008969.1	86.613	2353	87	171	180328	182647	38689	40846	0	2390
chromosome 1	JABTTQ010008969.1	91.867	2373	84	79	489224	491571	106600	104312	0	3212
chromosome 1	JABTTQ010008969.1	88.821	2800	105	149	180075	182846	36046	38665	0	3245
chromosome 1	JABTTQ010009028.1	87.952	83	5	4	91264	91345	63882	63804	9.7e-14	93.5
chromosome 1	JABTTQ010009028.1	85.393	89	5	4	168494	168582	47896	47976	1.62e-11	86.1
chromosome 1	JABTTQ010009028.1	81.818	99	15	2	168542	168640	64306	64401	7.56e-10	80.5
chromosome 1	JABTTQ010009028.1	92.334	287	13	8	274266	274550	47740	47461	5.11e-106	399
chromosome 1	JABTTQ010009028.1	88.643	361	13	22	367230	367589	46228	46561	1.82e-110	414
chromosome 1	JABTTQ010009028.1	89.838	433	10	24	318154	318580	62934	63338	8.07e-144	525
chromosome 1	JABTTQ010009028.1	92.22	617	14	21	180070	180675	66389	66982	0	843
chromosome 1	JABTTQ010009028.1	90.01	1011	36	47	303785	304787	61783	62736	0	1247
chromosome 1	JABTTQ010009028.1	81.605	1196	35	132	491550	492737	86219	85201	0	819
chromosome 1	JABTTQ010009028.1	91.53	4569	134	178	180070	184582	49998	54369	0	6059
chromosome 1	JABTTQ010009041.1	91.93	285	12	8	274266	274550	5913	5640	1.11e-102	388
chromosome 1	JABTTQ010009041.1	86.376	367	22	16	367230	367589	4362	4707	8.6e-99	375
chromosome 1	JABTTQ010009041.1	86.136	440	28	26	318160	318580	21174	21599	2.33e-119	444
chromosome 1	JABTTQ010009041.1	86.136	440	28	26	318160	318580	37558	37983	2.33e-119	444
chromosome 1	JABTTQ010009041.1	90.548	730	18	44	416543	417261	39517	40206	0	918
chromosome 1	JABTTQ010009041.1	72.544	743	149	44	167912	168640	5532	6233	3.35e-43	191
chromosome 1	JABTTQ010009041.1	89.812	1011	31	52	303792	304787	20023	20976	0	1230
chromosome 1	JABTTQ010009041.1	89.812	1011	31	52	303792	304787	36407	37360	0	1230
chromosome 1	JABTTQ010009041.1	89.53	4594	183	228	180075	184581	8205	12587	0	5544
chromosome 1	JABTTQ010009041.1	89.53	4594	183	228	180075	184581	24589	28971	0	5544
chromosome 1	JABTTQ010009075.1	87.654	81	5	4	91266	91345	41578	41502	1.26e-12	89.8
chromosome 1	JABTTQ010009075.1	88.764	89	5	4	50122	50207	18551	18637	4.48e-17	104
chromosome 1	JABTTQ010009075.1	84.049	163	11	11	114764	114924	78515	78366	9.5e-29	143
chromosome 1	JABTTQ010009075.1	83.886	211	26	6	373298	373506	72934	72730	2.59e-44	195
chromosome 1	JABTTQ010009075.1	84.791	263	16	16	34807	35065	42813	42571	9.11e-59	243
chromosome 1	JABTTQ010009075.1	92.265	362	8	15	367230	367589	24412	24755	6.33e-135	496
chromosome 1	JABTTQ010009075.1	87.731	432	21	23	318154	318580	40622	41026	8.25e-129	475
chromosome 1	JABTTQ010009075.1	84.404	981	71	58	303823	304787	39518	40432	0	889
chromosome 1	JABTTQ010009075.1	88.987	1244	48	59	491555	492777	63277	62102	0	1456
chromosome 1	JABTTQ010009075.1	91.614	2385	71	102	489224	491573	66040	63750	0	3177
chromosome 1	JABTTQ010009075.1	90.559	4576	136	222	180075	184578	28317	32668	0	5784
chromosome 1	JABTTQ010009080.1	92.958	71	4	1	166521	166591	135702	135633	1.61e-16	102
chromosome 1	JABTTQ010009080.1	91.026	78	5	2	91264	91340	51205	51281	4.48e-17	104
chromosome 1	JABTTQ010009080.1	86.047	86	10	2	50122	50206	74507	74423	3.49e-13	91.6
chromosome 1	JABTTQ010009080.1	91.729	133	8	2	220769	220901	47031	47160	2.01e-40	182
chromosome 1	JABTTQ010009080.1	89.552	134	9	4	220769	220901	113014	112885	2.03e-35	165
chromosome 1	JABTTQ010009080.1	83.402	241	20	14	373294	373532	140545	140323	1.19e-47	206
chromosome 1	JABTTQ010009080.1	89.328	253	6	11	34807	35059	110155	109924	1.92e-75	298
chromosome 1	JABTTQ010009080.1	81.973	294	34	13	373755	374038	109540	109256	1.97e-55	231
chromosome 1	JABTTQ010009080.1	97.753	356	5	3	367230	367584	68948	68595	2.17e-169	610
chromosome 1	JABTTQ010009080.1	92.111	431	8	21	318154	318580	52174	51766	1.31e-161	584
chromosome 1	JABTTQ010009080.1	84.065	979	73	66	303838	304784	106817	107744	0	867
chromosome 1	JABTTQ010009080.1	82.278	1027	81	76	303785	304787	53319	52370	0	795
chromosome 1	JABTTQ010009080.1	86.7	1203	50	74	491566	492756	30225	31329	0	1234
chromosome 1	JABTTQ010009080.1	88.093	1243	55	65	491575	492777	130752	129563	0	1389
chromosome 1	JABTTQ010009080.1	88.093	1243	55	65	491575	492777	147136	145947	0	1389
chromosome 1	JABTTQ010009080.1	93.524	1714	28	67	489871	491577	28138	29775	0	2473
chromosome 1	JABTTQ010009080.1	90.285	2388	81	109	489224	491578	133507	131238	0	2985
chromosome 1	JABTTQ010009080.1	90.285	2388	81	109	489224	491578	149891	147622	0	2985
chromosome 1	JABTTQ010009080.1	87.843	4598	209	259	180082	184582	65040	60696	0	5072
chromosome 1	JABTTQ010009109.1	88.608	79	6	3	359648	359725	47981	47905	9.7e-14	93.5
chromosome 1	JABTTQ010009109.1	87	100	6	6	415609	415706	55640	55734	1.25e-17	106
chromosome 1	JABTTQ010009109.1	80.159	126	19	5	168515	168640	6125	6244	1.26e-12	89.8
chromosome 1	JABTTQ010009109.1	80.159	126	19	5	168515	168640	22509	22628	1.26e-12	89.8
chromosome 1	JABTTQ010009109.1	88.372	129	9	6	344652	344777	44079	43954	5.68e-31	150
chromosome 1	JABTTQ010009109.1	85.083	181	16	10	345292	345467	75985	75811	3.37e-38	174
chromosome 1	JABTTQ010009109.1	85.083	181	16	10	345292	345467	92369	92195	3.37e-38	174
chromosome 1	JABTTQ010009109.1	82.843	204	21	12	373309	373506	46186	45991	4.36e-37	171
chromosome 1	JABTTQ010009109.1	88.38	284	18	12	274266	274546	5921	5650	2.44e-84	327
chromosome 1	JABTTQ010009109.1	88.38	284	18	12	274266	274546	22305	22034	2.44e-84	327
chromosome 1	JABTTQ010009109.1	75.522	335	56	20	167912	168233	5536	5857	3.42e-28	141
chromosome 1	JABTTQ010009109.1	75.522	335	56	20	167912	168233	21920	22241	3.42e-28	141
chromosome 1	JABTTQ010009109.1	89.197	361	14	21	367230	367589	4349	4685	2.34e-114	427
chromosome 1	JABTTQ010009109.1	89.197	361	14	21	367230	367589	20733	21069	2.34e-114	427
chromosome 1	JABTTQ010009109.1	87.781	622	23	36	489224	489838	39478	38903	0	678
chromosome 1	JABTTQ010009109.1	80.029	686	62	56	414964	415609	54665	55315	1.08e-117	438
chromosome 1	JABTTQ010009109.1	87.938	1227	60	69	491577	492777	36820	35656	0	1365
chromosome 1	JABTTQ010009109.1	87.945	1236	60	63	491556	492769	98591	99759	0	1375
chromosome 1	JABTTQ010009109.1	83.545	1416	107	92	415917	417282	55728	57067	0	1208
chromosome 1	JABTTQ010009109.1	88.335	1646	70	84	489935	491553	38837	37287	0	1864
chromosome 1	JABTTQ010009109.1	91.653	2384	58	111	489224	491576	95846	98119	0	3169
chromosome 1	JABTTQ010009109.1	86.698	4616	226	284	180076	184582	8175	12511	0	4765
chromosome 1	JABTTQ010009109.1	86.698	4616	226	284	180076	184582	24557	28893	0	4765
chromosome 1	JABTTQ010009125.1	89.412	85	8	1	50123	50207	1886	1969	1.25e-17	106
chromosome 1	JABTTQ010009125.1	89.412	85	8	1	50123	50207	18270	18353	1.25e-17	106
chromosome 1	JABTTQ010009125.1	90.391	281	17	8	274274	274550	9269	8995	2.41e-94	361
chromosome 1	JABTTQ010009125.1	90.391	281	17	8	274274	274550	25653	25379	2.41e-94	361
chromosome 1	JABTTQ010009125.1	90.385	364	15	15	367230	367589	7725	8072	2.31e-124	460
chromosome 1	JABTTQ010009125.1	90.385	364	15	15	367230	367589	24109	24456	2.31e-124	460
chromosome 1	JABTTQ010009125.1	89.652	3740	125	195	180075	183759	27970	31502	0	4521
chromosome 1	JABTTQ010009125.1	89.893	4571	142	234	180075	184582	11586	15899	0	5587
chromosome 1	JABTTQ010009134.1	92.784	97	6	1	415612	415707	82635	82539	1.23e-27	139
chromosome 1	JABTTQ010009134.1	90.751	173	11	5	114764	114936	56326	56159	9.17e-54	226
chromosome 1	JABTTQ010009134.1	80.66	212	29	9	373298	373506	50630	50428	4.39e-32	154
chromosome 1	JABTTQ010009134.1	85.185	243	14	13	34807	35049	15136	14916	7.09e-55	230
chromosome 1	JABTTQ010009134.1	85.433	254	8	15	34807	35059	19933	19708	4.24e-57	237
chromosome 1	JABTTQ010009134.1	83.224	304	18	22	415300	415596	83226	82949	1.96e-60	248
chromosome 1	JABTTQ010009134.1	89.831	413	15	19	318156	318558	12931	13326	1.05e-137	505
chromosome 1	JABTTQ010009134.1	89.892	1019	32	57	303785	304784	11765	12731	0	1245
chromosome 1	JABTTQ010009134.1	91.867	1205	34	55	416096	417285	82361	81206	0	1624
chromosome 1	JABTTQ010009134.1	88.372	1376	51	74	182102	183453	18339	19629	0	1554
chromosome 1	JABTTQ010009134.1	88.959	4592	147	279	180075	184582	39	4354	0	5339
chromosome 1	JABTTQ010009179.1	86.977	430	22	27	318154	318576	12291	11889	3.86e-122	453
chromosome 1	JABTTQ010009179.1	86.977	430	22	27	318154	318576	28675	28273	3.86e-122	453
chromosome 1	JABTTQ010009179.1	85.967	1019	48	69	303785	304787	13420	12481	0	1002
chromosome 1	JABTTQ010009179.1	85.967	1019	48	69	303785	304787	29804	28865	0	1002
chromosome 1	JABTTQ010009179.1	86.281	4585	243	281	180075	184580	24916	20639	0	4626
chromosome 1	JABTTQ010009179.1	86.281	4585	243	281	180075	184580	41300	37023	0	4626
chromosome 1	JABTTQ010009264.1	95.455	44	2	0	42678	42721	81877	81834	4.55e-07	71.3
chromosome 1	JABTTQ010009264.1	88.444	225	12	12	280815	281033	85608	85824	9.04e-64	259
chromosome 1	JABTTQ010009264.1	88.547	716	38	34	233423	234122	85832	86519	0	828
chromosome 1	JABTTQ010009264.1	85.165	5824	370	356	227751	233432	80183	85654	0	5513
chromosome 1	JABTTQ010009298.1	88.136	118	6	4	415593	415709	26645	26535	5.72e-26	134
chromosome 1	JABTTQ010009298.1	87.5	136	6	10	345473	345601	6865	6996	7.34e-30	147
chromosome 1	JABTTQ010009298.1	88.202	178	9	9	345296	345467	6129	6300	1.55e-46	202
chromosome 1	JABTTQ010009298.1	83.938	193	13	11	345473	345650	127612	127423	1.57e-36	169
chromosome 1	JABTTQ010009298.1	92.913	254	7	4	34807	35059	112992	112749	8.67e-94	359
chromosome 1	JABTTQ010009298.1	89.153	295	18	7	373755	374041	112357	112069	1.12e-92	355
chromosome 1	JABTTQ010009298.1	83.657	361	13	34	367230	367588	88308	88624	1.92e-75	298
chromosome 1	JABTTQ010009298.1	87.234	423	8	36	318158	318576	110829	111209	3.01e-118	440
chromosome 1	JABTTQ010009298.1	99.068	429	1	3	318154	318580	58023	57596	0	767
chromosome 1	JABTTQ010009298.1	88.426	432	23	19	318158	318576	91784	92201	6.33e-135	496
chromosome 1	JABTTQ010009298.1	88.426	432	23	19	318158	318576	108168	108585	6.33e-135	496
chromosome 1	JABTTQ010009298.1	85.759	639	40	33	414989	415609	27556	26951	5.98e-175	628
chromosome 1	JABTTQ010009298.1	84.46	695	19	67	304097	304787	110042	110651	3.63e-167	603
chromosome 1	JABTTQ010009298.1	93.898	1016	21	31	303785	304787	59209	58222	0	1495
chromosome 1	JABTTQ010009298.1	84.985	1019	83	56	303786	304787	90607	91572	0	970
chromosome 1	JABTTQ010009298.1	84.985	1019	83	56	303786	304787	106991	107956	0	970
chromosome 1	JABTTQ010009298.1	89.062	1408	72	53	415917	417285	26544	25180	0	1672
chromosome 1	JABTTQ010009298.1	87.976	4624	254	237	180075	184580	95077	99516	0	5180
chromosome 1	JABTTQ010009420.1	92.265	181	10	1	345291	345467	154631	154451	4.21e-62	254
chromosome 1	JABTTQ010009420.1	83.854	192	14	8	345473	345650	153880	153692	5.64e-36	167
chromosome 1	JABTTQ010009420.1	82.657	271	20	20	34807	35071	196572	196821	1.99e-50	215
chromosome 1	JABTTQ010009420.1	87.241	290	18	15	274266	274550	213972	214247	6.84e-80	313
chromosome 1	JABTTQ010009420.1	87.241	290	18	15	274266	274550	230357	230632	6.84e-80	313
chromosome 1	JABTTQ010009420.1	83.784	296	27	12	373755	374041	197197	197480	2.51e-64	261
chromosome 1	JABTTQ010009420.1	89.474	361	15	17	367230	367589	215515	215177	1.4e-116	435
chromosome 1	JABTTQ010009420.1	89.474	361	15	17	367230	367589	231900	231562	1.4e-116	435
chromosome 1	JABTTQ010009420.1	96.296	432	4	11	318154	318580	198807	198383	0	699
chromosome 1	JABTTQ010009420.1	96.86	605	4	13	492177	492777	203035	203628	0	998
chromosome 1	JABTTQ010009420.1	93.96	1010	23	28	303785	304787	199989	199011	0	1493
chromosome 1	JABTTQ010009420.1	87.309	1245	55	68	491550	492777	176139	177297	0	1328
chromosome 1	JABTTQ010009420.1	98.003	2354	5	37	489224	491572	173371	175687	0	4048
chromosome 1	JABTTQ010009420.1	91.786	4553	112	199	180070	184547	211629	207264	0	6095
chromosome 1	JABTTQ010009420.1	91.809	4554	111	199	180070	184548	228014	223648	0	6102
chromosome 1	JABTTQ010009431.1	93.151	292	13	7	274262	274550	4207	4494	1.09e-112	422
chromosome 1	JABTTQ010009431.1	85.311	354	22	23	367235	367582	5771	5442	1.13e-87	339
chromosome 1	JABTTQ010009431.1	73.281	887	179	48	167782	168640	4730	3874	1.16e-67	272
chromosome 1	JABTTQ010009431.1	92.822	2034	20	103	180076	182097	1920	1	0	2832
chromosome 1	JABTTQ010009524.1	87.712	236	19	8	373298	373532	29598	29372	5.4e-66	267
chromosome 1	JABTTQ010009524.1	75.112	446	96	15	424850	425290	7640	8075	2.59e-44	195
chromosome 1	JABTTQ010009524.1	88.792	1258	55	61	491550	492777	19851	18650	0	1463
chromosome 1	JABTTQ010009524.1	90.708	2400	86	108	489224	491577	22627	20319	0	3070
chromosome 1	JABTTQ010009559.1	81.343	134	13	11	373297	373426	52817	52942	2.09e-15	99
chromosome 1	JABTTQ010009559.1	77.844	167	20	13	344652	344809	55002	55160	4.51e-12	87.9
chromosome 1	JABTTQ010009559.1	82.955	176	15	12	373320	373490	62879	63044	2.64e-29	145
chromosome 1	JABTTQ010009559.1	82.955	176	15	12	373320	373490	79263	79428	2.64e-29	145
chromosome 1	JABTTQ010009559.1	85.099	302	24	18	274257	274550	6375	6087	1.15e-72	289
chromosome 1	JABTTQ010009559.1	90.296	371	16	16	367230	367589	4785	5146	1.38e-126	468
chromosome 1	JABTTQ010009559.1	86.111	1224	60	75	491586	492777	72551	73696	0	1218
chromosome 1	JABTTQ010009559.1	89.881	2273	79	130	489226	491434	59654	61839	0	2784
chromosome 1	JABTTQ010009559.1	89.046	2401	108	127	489234	491578	69772	72073	0	2833
chromosome 1	JABTTQ010009559.1	92.986	4562	89	171	180075	184581	8684	13069	0	6438
chromosome 1	JABTTQ010009600.1	91.463	164	11	3	114764	114924	15672	15835	1.19e-52	222
chromosome 1	JABTTQ010009600.1	78.472	432	59	23	373298	373725	22487	22888	1.51e-61	252
chromosome 1	JABTTQ010009600.1	87.601	1242	60	70	491569	492774	32193	33376	0	1354
chromosome 1	JABTTQ010009600.1	91.621	2387	64	105	489224	491577	29445	31728	0	3175
chromosome 1	JABTTQ010009601.1	88.889	90	4	4	50122	50207	5515	5602	1.25e-17	106
chromosome 1	JABTTQ010009601.1	88.889	90	4	4	50122	50207	21899	21986	1.25e-17	106
chromosome 1	JABTTQ010009601.1	85.987	314	13	20	367249	367556	11365	11653	3.18e-78	307
chromosome 1	JABTTQ010009601.1	85.987	314	13	20	367249	367556	27749	28037	3.18e-78	307
chromosome 1	JABTTQ010009601.1	89.607	3358	107	172	180070	183373	31498	34667	0	4045
chromosome 1	JABTTQ010009601.1	89.685	3393	107	173	180070	183408	15114	18317	0	4102
chromosome 1	JABTTQ010009633.1	93.023	86	4	2	50122	50207	15679	15762	3.44e-23	124
chromosome 1	JABTTQ010009633.1	85.034	441	24	32	318154	318580	39151	39563	2.36e-109	411
chromosome 1	JABTTQ010009633.1	89.794	1019	31	51	303794	304787	37976	38946	0	1238
chromosome 1	JABTTQ010009633.1	87.451	4558	157	302	180075	184582	26417	30609	0	4865
chromosome 1	JABTTQ010009634.1	95.349	43	1	1	78531	78573	15061	15102	5.88e-06	67.6
chromosome 1	JABTTQ010009634.1	95.349	43	1	1	78531	78573	31446	31487	5.88e-06	67.6
chromosome 1	JABTTQ010009634.1	94.186	86	2	3	50123	50207	2148	2231	2.66e-24	128
chromosome 1	JABTTQ010009634.1	87.713	293	23	12	274262	274550	9691	9408	6.79e-85	329
chromosome 1	JABTTQ010009634.1	87.713	293	23	12	274262	274550	26076	25793	6.79e-85	329
chromosome 1	JABTTQ010009634.1	86.45	369	16	19	367230	367589	8108	8451	3.09e-98	374
chromosome 1	JABTTQ010009634.1	86.45	369	16	19	367230	367589	24493	24836	3.09e-98	374
chromosome 1	JABTTQ010009634.1	80.521	652	50	50	414986	415609	56738	57340	6.51e-115	429
chromosome 1	JABTTQ010009634.1	88.81	1403	64	67	415917	417282	57754	59100	0	1635
chromosome 1	JABTTQ010009634.1	89.178	4611	192	219	180070	184582	11993	16394	0	5467
chromosome 1	JABTTQ010009634.1	89.178	4611	192	219	180070	184582	28378	32779	0	5467
chromosome 1	JABTTQ010009654.1	89.189	74	7	1	50122	50195	68886	68814	3.49e-13	91.6
chromosome 1	JABTTQ010009654.1	85.204	196	19	10	373314	373506	14457	14645	9.3e-44	193
chromosome 1	JABTTQ010009654.1	85.372	417	26	23	318156	318562	47058	46667	5.11e-106	399
chromosome 1	JABTTQ010009654.1	74.945	451	105	8	424850	425296	36300	35854	5.56e-46	200
chromosome 1	JABTTQ010009654.1	84.384	999	42	71	303786	304746	48227	47305	0	876
chromosome 1	JABTTQ010009654.1	89.388	1225	37	63	491574	492773	24047	25203	0	1456
chromosome 1	JABTTQ010009654.1	89.309	2404	110	113	489224	491578	21256	23561	0	2880
chromosome 1	JABTTQ010009671.1	86.232	276	22	13	274278	274550	20962	20700	1.49e-71	285
chromosome 1	JABTTQ010009671.1	86.232	276	22	13	274278	274550	37346	37084	1.49e-71	285
chromosome 1	JABTTQ010009671.1	88.235	289	15	14	274266	274550	1980	1707	2.44e-84	327
chromosome 1	JABTTQ010009671.1	87.328	363	19	22	367230	367588	455	794	3.07e-103	390
chromosome 1	JABTTQ010009671.1	86.264	364	18	22	367230	367584	19439	19779	5.18e-96	366
chromosome 1	JABTTQ010009671.1	86.264	364	18	22	367230	367584	35823	36163	5.18e-96	366
chromosome 1	JABTTQ010009671.1	87.476	2108	92	129	180075	182156	23255	25216	0	2272
chromosome 1	JABTTQ010009671.1	87.476	2108	92	129	180075	182156	39639	41600	0	2272
chromosome 1	JABTTQ010009671.1	90.418	4550	122	230	180070	184582	4227	8499	0	5698
chromosome 1	JABTTQ010009678.1	91.86	86	5	2	373298	373382	26323	26407	1.6e-21	119
chromosome 1	JABTTQ010009678.1	87.736	106	8	5	344652	344756	12291	12392	1.6e-21	119
chromosome 1	JABTTQ010009678.1	90.977	133	8	3	220769	220901	39501	39629	9.37e-39	176
chromosome 1	JABTTQ010009678.1	86.145	166	13	8	114766	114929	4227	4384	4.36e-37	171
chromosome 1	JABTTQ010009678.1	86.145	166	13	8	114766	114929	20613	20770	4.36e-37	171
chromosome 1	JABTTQ010009678.1	86.5	200	22	5	373298	373495	9937	10133	1.99e-50	215
chromosome 1	JABTTQ010009678.1	75.556	225	41	12	424896	425115	33684	33469	2.09e-15	99
chromosome 1	JABTTQ010009678.1	84.642	293	20	15	274257	274545	59851	60122	1.5e-66	268
chromosome 1	JABTTQ010009678.1	90.236	297	11	13	489234	489522	16912	17198	1.11e-97	372
chromosome 1	JABTTQ010009678.1	96.944	360	6	5	367230	367589	61439	61085	4.69e-166	599
chromosome 1	JABTTQ010009678.1	90.488	841	34	34	303785	304615	45966	45162	0	1068
chromosome 1	JABTTQ010009678.1	87.691	4582	189	278	180075	184582	57593	53313	0	4990
chromosome 1	JABTTQ010009679.1	84	100	7	8	415609	415706	33750	33842	4.51e-12	87.9
chromosome 1	JABTTQ010009679.1	84	100	7	8	415609	415706	50134	50226	4.51e-12	87.9
chromosome 1	JABTTQ010009679.1	86.118	389	19	27	415234	415609	33053	33419	3.98e-102	387
chromosome 1	JABTTQ010009679.1	86.118	389	19	27	415234	415609	49437	49803	3.98e-102	387
chromosome 1	JABTTQ010009679.1	84.597	422	28	31	318154	318571	15467	15855	1.43e-101	385
chromosome 1	JABTTQ010009679.1	86.152	1011	60	64	303785	304781	14321	15265	0	1018
chromosome 1	JABTTQ010009679.1	85	1380	83	80	415917	417247	33836	35140	0	1288
chromosome 1	JABTTQ010009679.1	85	1380	83	80	415917	417247	50220	51524	0	1288
chromosome 1	JABTTQ010009679.1	95.989	1396	12	39	489224	490602	67475	68843	0	2228
chromosome 1	JABTTQ010009679.1	89.196	4628	181	221	180070	184582	2479	6902	0	5481
chromosome 1	JABTTQ010009690.1	85.714	406	26	24	318166	318558	48470	48856	5.11e-106	399
chromosome 1	JABTTQ010009690.1	80.776	541	39	41	415047	415572	65480	65970	6.7e-95	363
chromosome 1	JABTTQ010009690.1	85.317	1008	52	68	303785	304778	47348	48273	0	953
chromosome 1	JABTTQ010009690.1	82.495	1411	101	98	415917	417282	66414	67723	0	1103
chromosome 1	JABTTQ010009690.1	88.869	3351	145	163	180082	183379	20180	23355	0	3912
chromosome 1	JABTTQ010009690.1	88.869	3351	145	163	180082	183379	36564	39739	0	3912
chromosome 1	JABTTQ010009702.1	97.5	80	2	0	91266	91345	36444	36365	4.42e-27	137
chromosome 1	JABTTQ010009702.1	96.296	135	0	4	304654	304787	35127	35257	5.52e-51	217
chromosome 1	JABTTQ010009702.1	82.273	220	15	14	34819	35036	37688	37491	1.57e-36	169
chromosome 1	JABTTQ010009702.1	90.043	231	15	5	373814	374041	37024	36799	8.91e-74	292
chromosome 1	JABTTQ010009702.1	89.306	346	21	16	367249	367587	17916	18252	3.92e-112	420
chromosome 1	JABTTQ010009702.1	89.306	346	21	16	367249	367587	34300	34636	3.92e-112	420
chromosome 1	JABTTQ010009702.1	87.193	367	17	26	367230	367588	14793	15137	3.07e-103	390
chromosome 1	JABTTQ010009702.1	98.135	429	3	5	318154	318580	35460	35885	0	743
chromosome 1	JABTTQ010009702.1	86.716	4607	244	262	180070	184582	21723	26055	0	4778
chromosome 1	JABTTQ010009708.1	97.59	83	2	0	359648	359730	46924	47006	9.5e-29	143
chromosome 1	JABTTQ010009708.1	86.256	211	21	7	373297	373506	48697	48900	1.19e-52	222
chromosome 1	JABTTQ010009708.1	96.956	427	3	10	318154	318576	951	1371	0	708
chromosome 1	JABTTQ010009708.1	81.327	648	47	44	414986	415609	18443	19040	8.31e-124	459
chromosome 1	JABTTQ010009708.1	96.745	768	3	18	304023	304787	1	749	0	1260
chromosome 1	JABTTQ010009708.1	94.992	1238	12	40	491550	492777	58386	59583	0	1897
chromosome 1	JABTTQ010009708.1	85.825	1418	91	76	415917	417282	19440	20799	0	1404
chromosome 1	JABTTQ010009708.1	94.381	2367	45	63	489225	491578	55640	57931	0	3554
chromosome 1	JABTTQ010009710.1	94.643	56	3	0	425034	425089	152524	152579	4.51e-12	87.9
chromosome 1	JABTTQ010009710.1	86.957	69	3	4	359661	359728	175458	175395	1.26e-07	73.1
chromosome 1	JABTTQ010009710.1	91.026	78	5	2	91264	91340	141828	141752	4.48e-17	104
chromosome 1	JABTTQ010009710.1	86.047	86	10	2	50122	50206	118527	118611	3.49e-13	91.6
chromosome 1	JABTTQ010009710.1	91.729	133	8	2	220769	220901	146002	145873	2.01e-40	182
chromosome 1	JABTTQ010009710.1	85.227	176	18	8	114764	114936	179397	179227	3.37e-38	174
chromosome 1	JABTTQ010009710.1	80.66	212	26	11	373300	373506	173710	173509	5.68e-31	150
chromosome 1	JABTTQ010009710.1	97.472	356	5	4	367230	367584	124086	124438	1.01e-167	604
chromosome 1	JABTTQ010009710.1	82.32	362	10	30	367230	367589	93105	92796	1.94e-65	265
chromosome 1	JABTTQ010009710.1	92.111	431	8	21	318154	318580	140859	141267	1.31e-161	584
chromosome 1	JABTTQ010009710.1	83.317	1001	68	67	303813	304779	77485	76550	0	832
chromosome 1	JABTTQ010009710.1	82.278	1027	81	76	303785	304787	139714	140663	0	795
chromosome 1	JABTTQ010009710.1	82.67	1131	80	81	491657	492763	163967	162929	0	896
chromosome 1	JABTTQ010009710.1	95.637	2361	31	65	489224	491578	166774	164480	0	3723
chromosome 1	JABTTQ010009710.1	87.843	4598	209	258	180082	184582	127993	132337	0	5072
chromosome 1	JABTTQ010009710.1	90.596	4615	167	199	180075	184582	89368	84914	0	5871
chromosome 1	JABTTQ010009754.1	89.751	361	12	17	367230	367589	345	681	1.08e-117	438
chromosome 1	JABTTQ010009754.1	87.879	429	18	23	318160	318580	16949	17351	2.97e-128	473
chromosome 1	JABTTQ010009754.1	87.879	429	18	23	318160	318580	33333	33735	2.97e-128	473
chromosome 1	JABTTQ010009754.1	82.941	1020	71	73	303786	304787	15826	16760	0	824
chromosome 1	JABTTQ010009754.1	82.941	1020	71	73	303786	304787	32210	33144	0	824
chromosome 1	JABTTQ010009754.1	89.448	4587	176	229	180076	184582	4146	8504	0	5505
chromosome 1	JABTTQ010009754.1	89.448	4587	176	229	180076	184582	20530	24888	0	5505
chromosome 1	JABTTQ010009804.1	87.5	96	8	4	345510	345604	51389	51297	3.47e-18	108
chromosome 1	JABTTQ010009804.1	83.283	658	48	37	414986	415609	14794	15423	4.79e-151	549
chromosome 1	JABTTQ010009804.1	88.816	1225	38	62	491570	492777	57840	58982	0	1411
chromosome 1	JABTTQ010009804.1	94.042	1393	30	29	415917	417282	15833	17199	0	2063
chromosome 1	JABTTQ010009804.1	97.5	1800	11	23	489781	491577	55608	57376	0	3044
chromosome 1	JABTTQ010009856.1	85.507	276	14	22	274264	274535	12615	12362	1.94e-65	265
chromosome 1	JABTTQ010009856.1	85.507	276	14	22	274264	274535	28999	28746	1.94e-65	265
chromosome 1	JABTTQ010009856.1	86.944	360	22	20	367230	367584	11119	11458	1.85e-100	381
chromosome 1	JABTTQ010009856.1	86.944	360	22	20	367230	367584	27503	27842	1.85e-100	381
chromosome 1	JABTTQ010009856.1	89.886	3253	112	160	180075	183282	31257	34337	0	3984
chromosome 1	JABTTQ010009856.1	89.908	3260	112	160	180075	183289	14873	17960	0	3997
chromosome 1	JABTTQ010009926.1	95.349	43	2	0	78531	78573	16032	16074	1.64e-06	69.4
chromosome 1	JABTTQ010009926.1	92.771	83	3	3	91264	91345	26820	26740	5.76e-21	117
chromosome 1	JABTTQ010009926.1	91.538	130	7	4	34925	35053	27960	27834	9.37e-39	176
chromosome 1	JABTTQ010009926.1	91.045	134	8	4	220769	220901	30871	30741	2.6e-39	178
chromosome 1	JABTTQ010009926.1	91.045	134	8	4	220769	220901	47255	47125	2.6e-39	178
chromosome 1	JABTTQ010009926.1	85.366	164	10	12	114764	114924	64255	64103	3.39e-33	158
chromosome 1	JABTTQ010009926.1	86.532	297	21	12	373755	374041	27457	27170	8.85e-79	309
chromosome 1	JABTTQ010009926.1	98.84	431	1	4	318154	318580	25833	26263	0	765
chromosome 1	JABTTQ010009926.1	80.176	1024	76	87	303785	304784	24713	25633	0	649
chromosome 1	JABTTQ010009926.1	89.012	4587	167	234	180075	184582	13031	17359	0	5367
chromosome 1	JABTTQ010010006.1	92.55	3114	93	112	408796	411876	37423	40430	0	4337
chromosome 1	JABTTQ010010059.1	92.857	84	2	4	359648	359730	10842	10762	1.6e-21	119
chromosome 1	JABTTQ010010059.1	86.905	168	10	8	114769	114936	14546	14391	2.6e-39	178
chromosome 1	JABTTQ010010059.1	90.11	182	13	2	345291	345467	20476	20657	1.97e-55	231
chromosome 1	JABTTQ010010059.1	82.812	192	15	12	345473	345649	21227	21415	1.22e-32	156
chromosome 1	JABTTQ010010059.1	88.115	976	12	76	416280	417250	40226	39350	0	1064
chromosome 1	JABTTQ010010059.1	93.596	2280	25	92	489224	491492	2173	4	0	3290
chromosome 1	JABTTQ010010083.1	90.164	61	4	1	166525	166585	59769	59711	2.72e-09	78.7
chromosome 1	JABTTQ010010083.1	90.476	126	9	3	344652	344777	62226	62104	7.29e-35	163
chromosome 1	JABTTQ010010083.1	85.106	235	19	12	373298	373532	64565	64347	9.17e-54	226
chromosome 1	JABTTQ010010083.1	85.556	270	22	14	274266	274534	16870	16617	5.4e-66	267
chromosome 1	JABTTQ010010083.1	85.556	270	22	14	274266	274534	33254	33001	5.4e-66	267
chromosome 1	JABTTQ010010083.1	85.912	362	30	17	367230	367589	15341	15683	5.18e-96	366
chromosome 1	JABTTQ010010083.1	85.912	362	30	17	367230	367589	31725	32067	5.18e-96	366
chromosome 1	JABTTQ010010083.1	87.76	1250	62	61	491555	492776	54883	53697	0	1376
chromosome 1	JABTTQ010010083.1	87.956	1810	77	105	180070	181851	35489	37185	0	2004
chromosome 1	JABTTQ010010083.1	88.754	2383	120	114	489224	491572	57619	55351	0	2780
chromosome 1	JABTTQ010010083.1	87.255	4590	217	263	180070	184582	19105	23403	0	4896
chromosome 1	JABTTQ010010113.1	89.796	98	9	1	415609	415706	49508	49604	3.44e-23	124
chromosome 1	JABTTQ010010113.1	88.961	154	10	7	114770	114922	91824	91971	5.6e-41	183
chromosome 1	JABTTQ010010113.1	83.673	294	29	13	274262	274550	14693	14414	9.04e-64	259
chromosome 1	JABTTQ010010113.1	83.673	294	29	13	274262	274550	31077	30798	9.04e-64	259
chromosome 1	JABTTQ010010113.1	83.934	361	29	23	367230	367584	13149	13486	1.47e-81	318
chromosome 1	JABTTQ010010113.1	83.934	361	29	23	367230	367584	29533	29870	1.47e-81	318
chromosome 1	JABTTQ010010113.1	82.846	1335	115	81	415917	417205	49598	50864	0	1092
chromosome 1	JABTTQ010010113.1	83.977	3832	242	268	180070	183788	33359	36931	0	3332
chromosome 1	JABTTQ010010113.1	84.057	4102	262	284	180070	184052	16975	20803	0	3591
chromosome 1	JABTTQ010010243.1	89.552	134	7	4	220769	220901	45270	45397	7.29e-35	163
chromosome 1	JABTTQ010010243.1	84.397	141	12	8	167913	168049	11503	11637	7.4e-25	130
chromosome 1	JABTTQ010010243.1	84.397	141	12	8	167913	168049	27887	28021	7.4e-25	130
chromosome 1	JABTTQ010010243.1	91.373	255	9	6	34807	35059	48140	48383	4.06e-87	337
chromosome 1	JABTTQ010010243.1	83.275	287	24	16	274266	274550	11874	11610	9.11e-59	243
chromosome 1	JABTTQ010010243.1	83.275	287	24	16	274266	274550	28258	27994	9.11e-59	243
chromosome 1	JABTTQ010010243.1	80.135	297	30	16	373755	374034	48769	49053	2.59e-44	195
chromosome 1	JABTTQ010010243.1	88.736	364	14	19	367230	367589	10362	10702	3.92e-112	420
chromosome 1	JABTTQ010010243.1	88.736	364	14	19	367230	367589	26746	27086	3.92e-112	420
chromosome 1	JABTTQ010010243.1	86.697	436	16	28	318154	318580	57268	56866	6.47e-120	446
chromosome 1	JABTTQ010010243.1	73.826	447	96	20	424850	425290	39165	39596	3.39e-33	158
chromosome 1	JABTTQ010010243.1	89.744	1014	42	45	303790	304787	58435	57468	0	1240
chromosome 1	JABTTQ010010243.1	88.273	4579	179	246	180070	184582	14156	18442	0	5151
chromosome 1	JABTTQ010010243.1	88.273	4579	179	246	180070	184582	30540	34826	0	5151
chromosome 1	JABTTQ010010256.1	88.889	1215	46	63	491587	492777	19265	20414	0	1413
chromosome 1	JABTTQ010010256.1	88.889	1215	46	63	491587	492777	35649	36798	0	1413
chromosome 1	JABTTQ010010256.1	88.091	1226	39	75	491550	492755	8703	9841	0	1356
chromosome 1	JABTTQ010010256.1	89.629	2401	99	111	489224	491577	5960	8257	0	2916
chromosome 1	JABTTQ010010256.1	91.049	2402	72	110	489224	491578	16474	18779	0	3112
chromosome 1	JABTTQ010010256.1	91.049	2402	72	110	489224	491578	32858	35163	0	3112
chromosome 1	JABTTQ010010271.1	92.857	84	2	4	359648	359730	78709	78629	1.6e-21	119
chromosome 1	JABTTQ010010271.1	86.517	89	9	3	425034	425120	55689	55776	2.7e-14	95.3
chromosome 1	JABTTQ010010271.1	86.17	94	8	4	411375	411466	38614	38524	7.5e-15	97.1
chromosome 1	JABTTQ010010271.1	90.441	136	3	4	220770	220904	49745	49619	4.36e-37	171
chromosome 1	JABTTQ010010271.1	87.571	177	14	8	114764	114938	82721	82551	2e-45	198
chromosome 1	JABTTQ010010271.1	87.66	235	17	10	373298	373532	76920	76698	6.99e-65	263
chromosome 1	JABTTQ010010271.1	86.476	525	26	32	492265	492777	67054	66563	1.34e-146	534
chromosome 1	JABTTQ010010271.1	95.272	2369	44	55	489224	491573	69996	67677	0	3692
chromosome 1	JABTTQ010010304.1	84.375	96	6	7	167936	168030	19934	19847	1.62e-11	86.1
chromosome 1	JABTTQ010010304.1	88.845	251	10	9	34812	35058	2405	2641	8.91e-74	292
chromosome 1	JABTTQ010010304.1	83.688	282	23	19	274278	274550	19588	19855	2.53e-59	244
chromosome 1	JABTTQ010010304.1	84.459	296	29	10	373755	374043	3019	3304	8.98e-69	276
chromosome 1	JABTTQ010010304.1	87.193	367	21	22	367233	367590	21139	20790	2.38e-104	394
chromosome 1	JABTTQ010010304.1	83.333	426	13	37	318154	318579	4363	3996	3.14e-88	340
chromosome 1	JABTTQ010010304.1	88.416	1010	34	63	303785	304787	5477	4544	0	1140
chromosome 1	JABTTQ010010304.1	88.344	4041	172	228	180643	184582	33098	29256	0	4577
chromosome 1	JABTTQ010010304.1	87.948	4630	212	267	180075	184582	17277	12872	0	5140
chromosome 1	JABTTQ010010329.1	89.222	1234	56	60	491575	492777	13494	12307	0	1471
chromosome 1	JABTTQ010010329.1	89.222	1234	56	60	491575	492777	29878	28691	0	1471
chromosome 1	JABTTQ010010329.1	90.844	2381	74	107	489227	491572	16251	13980	0	3057
chromosome 1	JABTTQ010010329.1	90.844	2381	74	107	489227	491572	32635	30364	0	3057
chromosome 1	JABTTQ010010341.1	95.181	83	2	1	359648	359730	1124	1204	7.4e-25	130
chromosome 1	JABTTQ010010341.1	89.535	86	6	3	50122	50207	65860	65778	1.25e-17	106
chromosome 1	JABTTQ010010341.1	85.185	216	20	10	373298	373506	2890	3100	2.57e-49	211
chromosome 1	JABTTQ010010341.1	74.708	257	46	15	424871	425118	31547	31301	7.5e-15	97.1
chromosome 1	JABTTQ010010341.1	84.932	292	21	14	274262	274550	58530	58801	3.23e-68	274
chromosome 1	JABTTQ010010341.1	98.056	360	5	2	367230	367588	91600	91958	7.74e-174	625
chromosome 1	JABTTQ010010341.1	83.06	366	25	29	367230	367589	60067	59733	1.92e-75	298
chromosome 1	JABTTQ010010341.1	87.5	424	15	26	318162	318580	41757	41367	1.07e-122	455
chromosome 1	JABTTQ010010341.1	87.016	439	18	28	318159	318580	106796	107212	8.31e-124	459
chromosome 1	JABTTQ010010341.1	86.311	599	4	53	180070	180660	56351	55823	1.7e-160	580
chromosome 1	JABTTQ010010341.1	78.396	611	60	48	415027	415609	124190	124756	1.89e-85	331
chromosome 1	JABTTQ010010341.1	86.922	1017	44	63	303786	304787	42897	41955	0	1059
chromosome 1	JABTTQ010010341.1	86.885	1037	54	60	303781	304787	105613	106597	0	1086
chromosome 1	JABTTQ010010341.1	91.297	1218	38	48	491569	492771	12502	13666	0	1600
chromosome 1	JABTTQ010010341.1	91.297	1218	38	48	491569	492771	19668	20832	0	1600
chromosome 1	JABTTQ010010341.1	85.745	1396	90	70	415923	417282	125163	126485	0	1375
chromosome 1	JABTTQ010010341.1	90.274	2375	90	98	489224	491578	9792	12045	0	2976
chromosome 1	JABTTQ010010341.1	85.994	4348	227	278	180321	184580	54345	50292	0	4303
chromosome 1	JABTTQ010010341.1	89.173	4544	169	245	180183	184582	93823	98187	0	5367
chromosome 1	JABTTQ010010350.1	87.879	66	3	4	367525	367589	1	62	1.26e-07	73.1
chromosome 1	JABTTQ010010350.1	88.06	67	3	4	367524	367589	16384	16446	3.52e-08	75
chromosome 1	JABTTQ010010350.1	84.783	92	9	3	167912	168003	896	982	4.51e-12	87.9
chromosome 1	JABTTQ010010350.1	84.783	92	9	3	167912	168003	17280	17366	4.51e-12	87.9
chromosome 1	JABTTQ010010350.1	85.159	283	20	15	274266	274546	1263	1001	4.18e-67	270
chromosome 1	JABTTQ010010350.1	85.159	283	20	15	274266	274546	17647	17385	4.18e-67	270
chromosome 1	JABTTQ010010350.1	79.37	349	17	35	415262	415609	35047	35341	2.59e-44	195
chromosome 1	JABTTQ010010350.1	89.489	1018	43	47	303785	304787	15274	16242	0	1229
chromosome 1	JABTTQ010010350.1	89.489	1018	43	47	303785	304787	31657	32625	0	1229
chromosome 1	JABTTQ010010350.1	84.337	1411	103	79	415918	417282	35695	37033	0	1273
chromosome 1	JABTTQ010010350.1	90.76	4578	147	200	180076	184582	19904	24276	0	5856
chromosome 1	JABTTQ010010350.1	90.74	4579	147	201	180076	184582	3520	7893	0	5851
chromosome 1	JABTTQ010010402.1	96.825	63	2	0	359648	359710	14988	15050	1.25e-17	106
chromosome 1	JABTTQ010010402.1	87.037	162	14	6	114766	114924	10992	11149	9.37e-39	176
chromosome 1	JABTTQ010010402.1	84.831	178	13	12	345294	345467	4822	4655	5.64e-36	167
chromosome 1	JABTTQ010010402.1	89.573	211	19	3	373298	373506	16775	16984	1.94e-65	265
chromosome 1	JABTTQ010010402.1	97.642	424	4	6	318157	318576	47714	47293	0	723
chromosome 1	JABTTQ010010402.1	75.166	451	104	8	424850	425296	38564	38118	1.19e-47	206
chromosome 1	JABTTQ010010402.1	95.05	1010	15	30	303785	304787	48894	47913	0	1555
chromosome 1	JABTTQ010010402.1	85.36	1250	68	84	491555	492778	26480	27640	0	1188
chromosome 1	JABTTQ010010402.1	89.612	2397	107	102	489224	491578	23731	26027	0	2916
chromosome 1	JABTTQ010010540.1	88.722	133	6	6	220769	220901	5701	5824	4.39e-32	154
chromosome 1	JABTTQ010010540.1	88.235	255	11	11	34807	35059	8565	8802	4.15e-72	287
chromosome 1	JABTTQ010010540.1	88.235	255	11	11	34807	35059	24949	25186	4.15e-72	287
chromosome 1	JABTTQ010010540.1	83.333	300	26	11	373755	374043	9191	9477	1.17e-62	255
chromosome 1	JABTTQ010010540.1	83.333	300	26	11	373755	374043	25575	25861	1.17e-62	255
chromosome 1	JABTTQ010010540.1	90.802	424	14	16	318161	318580	10784	10382	2.23e-149	544
chromosome 1	JABTTQ010010540.1	90.802	424	14	16	318161	318580	27168	26766	2.23e-149	544
chromosome 1	JABTTQ010010540.1	86.083	1006	70	51	303797	304787	11934	10984	0	1018
chromosome 1	JABTTQ010010540.1	86.083	1006	70	51	303797	304787	28318	27368	0	1018
chromosome 1	JABTTQ010010540.1	90.635	3182	86	160	181447	184582	22311	19296	0	4030
chromosome 1	JABTTQ010010540.1	90.635	3182	86	160	181447	184582	38695	35680	0	4030
chromosome 1	JABTTQ010010544.1	93.243	74	5	0	166525	166598	24671	24598	9.64e-19	110
chromosome 1	JABTTQ010010544.1	93.75	80	2	3	359652	359729	31252	31174	5.76e-21	117
chromosome 1	JABTTQ010010544.1	90.816	98	6	2	415612	415709	59996	59902	2.66e-24	128
chromosome 1	JABTTQ010010544.1	83.846	130	14	4	344652	344777	27146	27020	5.76e-21	117
chromosome 1	JABTTQ010010544.1	91.729	133	6	5	220769	220901	1946	1819	7.24e-40	180
chromosome 1	JABTTQ010010544.1	89.759	166	10	5	114772	114936	35233	35074	1.19e-47	206
chromosome 1	JABTTQ010010544.1	87.379	206	23	3	373301	373506	29509	29307	5.48e-56	233
chromosome 1	JABTTQ010010544.1	74.693	407	80	22	424850	425251	7665	8053	9.43e-34	159
chromosome 1	JABTTQ010010544.1	82.695	653	59	38	414972	415609	60925	60312	1.74e-145	531
chromosome 1	JABTTQ010010544.1	86.018	1223	70	76	491569	492773	19692	18553	0	1218
chromosome 1	JABTTQ010010544.1	86.767	1398	59	97	415917	417285	59911	58611	0	1441
chromosome 1	JABTTQ010010544.1	93.502	2370	55	76	489224	491578	22452	20167	0	3432
chromosome 1	JABTTQ010010554.1	88.722	133	9	5	220769	220901	19269	19395	3.39e-33	158
chromosome 1	JABTTQ010010554.1	92.645	4541	90	193	180075	184582	38250	33921	0	6311
chromosome 1	JABTTQ010010591.1	85.664	286	21	16	274266	274550	9621	9355	5.37e-71	283
chromosome 1	JABTTQ010010591.1	85.664	286	21	16	274266	274550	26005	25739	5.37e-71	283
chromosome 1	JABTTQ010010591.1	88.543	4652	214	246	180070	184582	11978	16449	0	5343
chromosome 1	JABTTQ010010591.1	88.543	4652	214	246	180070	184582	28362	32833	0	5343
chromosome 1	JABTTQ010010611.1	91.139	79	3	4	91264	91340	15586	15662	4.48e-17	104
chromosome 1	JABTTQ010010611.1	92.537	134	7	2	220769	220901	11451	11582	1.2e-42	189
chromosome 1	JABTTQ010010611.1	84.127	252	9	13	34815	35059	14356	14583	1.99e-50	215
chromosome 1	JABTTQ010010611.1	82.437	279	25	18	274275	274550	31641	31898	1.19e-52	222
chromosome 1	JABTTQ010010611.1	82.373	295	33	14	373755	374041	14962	15245	1.18e-57	239
chromosome 1	JABTTQ010010611.1	92.758	359	11	13	367230	367588	33177	32834	1.05e-137	505
chromosome 1	JABTTQ010010611.1	88.837	430	17	23	318157	318580	16542	16138	4.89e-136	499
chromosome 1	JABTTQ010010611.1	89.99	1019	38	46	303785	304787	17709	16739	0	1258
chromosome 1	JABTTQ010010611.1	90.718	1142	35	51	183459	184582	26137	25049	0	1456
chromosome 1	JABTTQ010010611.1	88.972	3201	137	166	180075	183206	29352	26299	0	3757
chromosome 1	JABTTQ010010616.1	98.413	63	1	0	213578	213640	130787	130725	2.68e-19	111
chromosome 1	JABTTQ010010616.1	94.81	289	11	3	274262	274550	79840	79556	1.8e-120	448
chromosome 1	JABTTQ010010616.1	88.352	352	22	17	367233	367578	78295	78633	1.1e-107	405
chromosome 1	JABTTQ010010616.1	73.635	751	148	40	167912	168640	79449	80171	2.53e-59	244
chromosome 1	JABTTQ010010616.1	91.75	4594	132	180	180075	184582	82189	86621	0	6156
chromosome 1	JABTTQ010010643.1	89.35	1230	35	69	491566	492769	11488	12647	0	1458
chromosome 1	JABTTQ010010643.1	89.35	1230	35	69	491566	492769	27872	29031	0	1458
chromosome 1	JABTTQ010010643.1	89.658	2398	87	119	489228	491577	8806	11090	0	2905
chromosome 1	JABTTQ010010643.1	89.658	2398	87	119	489228	491577	25190	27474	0	2905
chromosome 1	JABTTQ010010655.1	82.353	153	12	12	345316	345467	2550	2412	1.6e-21	119
chromosome 1	JABTTQ010010655.1	87.654	162	13	7	114764	114924	8736	8891	2.01e-40	182
chromosome 1	JABTTQ010010655.1	88.329	1251	52	66	491550	492777	24066	25245	0	1415
chromosome 1	JABTTQ010010655.1	89.559	2404	88	117	489224	491578	21327	23616	0	2898
chromosome 1	JABTTQ010010708.1	88.095	84	4	5	91264	91345	16790	16711	2.7e-14	95.3
chromosome 1	JABTTQ010010708.1	88.095	84	4	5	91264	91345	33174	33095	2.7e-14	95.3
chromosome 1	JABTTQ010010708.1	82.014	139	16	8	64830	64964	37869	38002	9.64e-19	110
chromosome 1	JABTTQ010010708.1	83.219	292	30	11	373757	374041	17414	17135	5.44e-61	250
chromosome 1	JABTTQ010010708.1	83.219	292	30	11	373757	374041	33798	33519	5.44e-61	250
chromosome 1	JABTTQ010010708.1	86.525	423	24	22	318156	318559	15832	16240	1.4e-116	435
chromosome 1	JABTTQ010010708.1	86.525	423	24	22	318156	318559	32216	32624	1.4e-116	435
chromosome 1	JABTTQ010010708.1	89.247	1023	38	51	303785	304787	14670	15640	0	1214
chromosome 1	JABTTQ010010708.1	89.247	1023	38	51	303785	304787	31054	32024	0	1214
chromosome 1	JABTTQ010010708.1	88.205	2323	97	140	180070	182340	293	2490	0	2608
chromosome 1	JABTTQ010010708.1	90.39	4589	133	217	180083	184572	2850	7229	0	5747
chromosome 1	JABTTQ010010708.1	90.39	4589	133	217	180083	184572	19234	23613	0	5747
chromosome 1	JABTTQ010010739.1	89.535	86	6	3	50122	50207	64709	64791	1.25e-17	106
chromosome 1	JABTTQ010010739.1	82.329	249	21	14	34813	35059	3509	3736	2.59e-44	195
chromosome 1	JABTTQ010010739.1	82.329	249	21	14	34813	35059	19893	20120	2.59e-44	195
chromosome 1	JABTTQ010010739.1	84.932	292	21	14	274262	274550	72039	71768	3.23e-68	274
chromosome 1	JABTTQ010010739.1	98.056	360	5	2	367230	367588	38969	38611	7.74e-174	625
chromosome 1	JABTTQ010010739.1	83.06	366	25	29	367230	367589	70502	70836	1.92e-75	298
chromosome 1	JABTTQ010010739.1	92.029	414	8	19	184176	184582	94549	94944	7.96e-154	558
chromosome 1	JABTTQ010010739.1	89.679	436	19	22	318154	318580	87152	87570	4.82e-146	532
chromosome 1	JABTTQ010010739.1	89.679	436	19	22	318154	318580	103536	103954	4.82e-146	532
chromosome 1	JABTTQ010010739.1	86.728	437	30	24	318158	318580	5736	5314	2.31e-124	460
chromosome 1	JABTTQ010010739.1	86.728	437	30	24	318158	318580	22120	21698	2.31e-124	460
chromosome 1	JABTTQ010010739.1	86.311	599	4	53	180070	180660	74218	74746	1.7e-160	580
chromosome 1	JABTTQ010010739.1	85.56	1018	52	73	303785	304787	6877	5940	0	977
chromosome 1	JABTTQ010010739.1	85.56	1018	52	73	303785	304787	23261	22324	0	977
chromosome 1	JABTTQ010010739.1	89.591	1028	36	50	303785	304787	85969	86950	0	1240
chromosome 1	JABTTQ010010739.1	89.591	1028	36	50	303785	304787	102353	103334	0	1240
chromosome 1	JABTTQ010010739.1	91.102	2124	68	88	182485	184579	16328	14297	0	2763
chromosome 1	JABTTQ010010739.1	91.102	2124	68	88	182485	184579	32712	30681	0	2763
chromosome 1	JABTTQ010010739.1	92.938	3611	82	138	181011	184582	75079	78555	0	5096
chromosome 1	JABTTQ010010767.1	93.75	80	5	0	10873	10952	6789	6868	4.45e-22	121
chromosome 1	JABTTQ010010767.1	90.816	98	6	3	415612	415709	19929	19835	2.66e-24	128
chromosome 1	JABTTQ010010767.1	83.007	153	12	10	64830	64974	32553	32699	9.57e-24	126
chromosome 1	JABTTQ010010767.1	91.44	257	8	14	318329	318580	38092	37845	3.14e-88	340
chromosome 1	JABTTQ010010767.1	88.95	362	22	15	367230	367586	55065	54717	1.81e-115	431
chromosome 1	JABTTQ010010767.1	81.833	633	52	44	414989	415598	20840	20248	2.97e-128	473
chromosome 1	JABTTQ010010767.1	82.736	1396	123	79	415917	417264	19844	18519	0	1134
chromosome 1	JABTTQ010010767.1	90.125	4577	170	213	180075	184582	51221	46858	0	5688
chromosome 1	JABTTQ010010783.1	92.431	436	14	16	318154	318580	2897	2472	1.01e-167	604
chromosome 1	JABTTQ010010783.1	92.449	437	13	17	318154	318580	19283	18857	2.8e-168	606
chromosome 1	JABTTQ010010783.1	86.739	1018	46	68	303786	304787	4035	3091	0	1050
chromosome 1	JABTTQ010010783.1	86.739	1018	46	68	303786	304787	20421	19477	0	1050
chromosome 1	JABTTQ010010783.1	91.002	4579	144	195	180074	184580	15735	11353	0	5927
chromosome 1	JABTTQ010010783.1	91.002	4579	144	195	180074	184580	32119	27737	0	5927
chromosome 1	JABTTQ010010800.1	95.349	43	2	0	78531	78573	51876	51834	1.64e-06	69.4
chromosome 1	JABTTQ010010800.1	91.566	83	2	4	359648	359729	8601	8679	9.64e-19	110
chromosome 1	JABTTQ010010800.1	87.135	171	8	8	491404	491573	2813	2970	2.01e-40	182
chromosome 1	JABTTQ010010800.1	87.619	210	21	5	373297	373505	10383	10588	1.18e-57	239
chromosome 1	JABTTQ010010800.1	88.964	444	18	22	318154	318580	41914	41485	3.76e-142	520
chromosome 1	JABTTQ010010800.1	84.78	1025	67	68	303790	304787	43080	42118	0	946
chromosome 1	JABTTQ010010800.1	89.647	1246	46	54	491550	492776	3425	4606	0	1509
chromosome 1	JABTTQ010010800.1	89.647	1246	46	54	491550	492776	19809	20990	0	1509
chromosome 1	JABTTQ010010800.1	91.136	2369	59	109	489236	491573	17106	19354	0	3072
chromosome 1	JABTTQ010010800.1	91.869	4526	151	164	180108	184582	54875	50516	0	6119
chromosome 1	JABTTQ010010838.1	95.349	43	2	0	78531	78573	54412	54370	1.64e-06	69.4
chromosome 1	JABTTQ010010838.1	95.349	43	2	0	78531	78573	70796	70754	1.64e-06	69.4
chromosome 1	JABTTQ010010838.1	92.593	81	3	2	359651	359730	8144	8066	7.45e-20	113
chromosome 1	JABTTQ010010838.1	92.593	81	3	2	359651	359730	24528	24450	7.45e-20	113
chromosome 1	JABTTQ010010838.1	92.857	98	5	2	415612	415709	37308	37213	3.42e-28	141
chromosome 1	JABTTQ010010838.1	83.972	287	23	15	274266	274550	59713	59978	4.21e-62	254
chromosome 1	JABTTQ010010838.1	83.972	287	23	15	274266	274550	76097	76362	4.21e-62	254
chromosome 1	JABTTQ010010838.1	74.516	310	58	19	168335	168640	59681	59389	2.07e-20	115
chromosome 1	JABTTQ010010838.1	74.516	310	58	19	168335	168640	76065	75773	2.07e-20	115
chromosome 1	JABTTQ010010838.1	88.571	350	20	15	415262	415609	37962	37631	3.05e-108	407
chromosome 1	JABTTQ010010838.1	87.228	368	22	18	367230	367589	61264	60914	6.6e-105	396
chromosome 1	JABTTQ010010838.1	87.228	368	22	18	367230	367589	77648	77298	6.6e-105	396
chromosome 1	JABTTQ010010838.1	91.877	714	17	29	303815	304513	62143	61456	0	959
chromosome 1	JABTTQ010010838.1	91.678	721	17	31	303815	304520	45759	45067	0	959
chromosome 1	JABTTQ010010838.1	93.424	1399	35	34	415917	417282	37222	35848	0	2021
chromosome 1	JABTTQ010010838.1	88.819	4588	177	231	180076	184582	57423	53091	0	5321
chromosome 1	JABTTQ010010838.1	88.819	4588	177	231	180076	184582	73807	69475	0	5321
chromosome 1	JABTTQ010010840.1	73.946	261	45	19	168331	168582	32004	32250	5.84e-11	84.2
chromosome 1	JABTTQ010010840.1	88.811	286	15	16	274266	274550	15600	15331	1.46e-86	335
chromosome 1	JABTTQ010010840.1	88.398	362	13	19	367230	367589	14076	14410	8.48e-109	409
chromosome 1	JABTTQ010010840.1	90.345	435	18	15	318155	318580	30975	31394	4.79e-151	549
chromosome 1	JABTTQ010010840.1	89.296	1037	39	57	303785	304787	29763	30761	0	1234
chromosome 1	JABTTQ010010840.1	89.318	3857	140	188	180076	183837	34282	37961	0	4590
chromosome 1	JABTTQ010010840.1	88.87	4627	186	233	180076	184582	17898	22315	0	5387
chromosome 1	JABTTQ010010857.1	81.897	116	16	5	168468	168582	2852	2963	9.7e-14	93.5
chromosome 1	JABTTQ010010857.1	88.66	291	19	9	274266	274548	2702	2418	8.73e-89	342
chromosome 1	JABTTQ010010857.1	89.722	360	10	20	367230	367588	1191	1524	1.4e-116	435
chromosome 1	JABTTQ010010857.1	79.595	642	65	44	414986	415604	34905	35503	5.11e-106	399
chromosome 1	JABTTQ010010857.1	79.595	642	65	44	414986	415604	51289	51887	5.11e-106	399
chromosome 1	JABTTQ010010857.1	85.947	1409	89	77	415917	417282	35902	37244	0	1404
chromosome 1	JABTTQ010010857.1	85.947	1409	89	77	415917	417282	52286	53628	0	1404
chromosome 1	JABTTQ010010857.1	90.677	4591	133	220	180075	184581	5002	9381	0	5834
chromosome 1	JABTTQ010010875.1	87.342	79	6	4	10873	10951	70417	70491	4.51e-12	87.9
chromosome 1	JABTTQ010010875.1	91.209	91	6	2	50118	50207	431	520	1.24e-22	122
chromosome 1	JABTTQ010010875.1	88.889	135	11	3	220769	220901	28933	28801	7.29e-35	163
chromosome 1	JABTTQ010010875.1	89.751	361	15	13	367230	367589	6265	6604	8.36e-119	442
chromosome 1	JABTTQ010010875.1	89.751	361	15	13	367230	367589	22649	22988	8.36e-119	442
chromosome 1	JABTTQ010010875.1	80.805	646	56	48	414989	415609	84341	83739	2.33e-119	444
chromosome 1	JABTTQ010010875.1	89.461	1243	58	50	491555	492777	45511	44322	0	1502
chromosome 1	JABTTQ010010875.1	89.219	1345	41	78	180075	181395	26342	27606	0	1585
chromosome 1	JABTTQ010010875.1	88.42	1399	72	66	415917	417285	83335	81997	0	1604
chromosome 1	JABTTQ010010875.1	85.649	2404	157	149	489224	491578	48223	45959	0	2355
chromosome 1	JABTTQ010010875.1	90.478	4579	135	223	180075	184582	9958	14306	0	5762
chromosome 1	JABTTQ010010914.1	88.519	1263	61	59	491550	492777	27565	28778	0	1452
chromosome 1	JABTTQ010010914.1	95.854	2364	19	62	489224	491577	24823	27117	0	3749
chromosome 1	JABTTQ010010944.1	82.209	163	18	7	114764	114923	13688	13842	7.4e-25	130
chromosome 1	JABTTQ010010944.1	82.209	163	18	7	114764	114923	30072	30226	7.4e-25	130
chromosome 1	JABTTQ010010944.1	95.495	1221	12	31	491570	492777	36133	37323	0	1910
chromosome 1	JABTTQ010010944.1	95.283	2205	22	58	489385	491578	33519	35652	0	3421
chromosome 1	JABTTQ010010996.1	90.816	98	0	6	296328	296425	88149	88237	1.24e-22	122
chromosome 1	JABTTQ010010996.1	86.179	123	5	10	480024	480146	87006	87116	1.24e-22	122
chromosome 1	JABTTQ010010996.1	89.439	1231	51	55	491566	492773	109559	110733	0	1480
chromosome 1	JABTTQ010010996.1	92.722	2377	47	103	489224	491578	106807	109079	0	3315
chromosome 1	JABTTQ010011052.1	100	55	0	0	115305	115359	3039	3093	1.61e-16	102
chromosome 1	JABTTQ010011052.1	98.649	74	1	0	9223	9296	3378	3451	2.06e-25	132
chromosome 1	JABTTQ010011052.1	97.403	77	2	0	47943	48019	3379	3303	2.06e-25	132
chromosome 1	JABTTQ010011052.1	97.619	84	2	0	180426	180509	3221	3304	2.64e-29	145
chromosome 1	JABTTQ010011052.1	95.699	93	4	0	77835	77927	3130	3222	5.68e-31	150
chromosome 1	JABTTQ010011052.1	82.569	109	9	6	415593	415701	159250	159348	4.51e-12	87.9
chromosome 1	JABTTQ010011052.1	83.007	153	17	4	345317	345467	179534	179389	7.4e-25	130
chromosome 1	JABTTQ010011052.1	89.595	173	13	5	114766	114936	185774	185943	1.99e-50	215
chromosome 1	JABTTQ010011052.1	89.595	173	13	5	114766	114936	202158	202327	1.99e-50	215
chromosome 1	JABTTQ010011052.1	83.645	214	25	7	373298	373506	191212	191420	9.3e-44	193
chromosome 1	JABTTQ010011052.1	90.499	421	14	16	318154	318572	141020	141416	4.82e-146	532
chromosome 1	JABTTQ010011052.1	78.343	531	39	48	415100	415603	158453	158934	3.23e-68	274
chromosome 1	JABTTQ010011052.1	96.912	1004	6	21	303785	304787	139842	140821	0	1659
chromosome 1	JABTTQ010011052.1	84.251	1416	73	94	415918	417263	159346	160681	0	1242
chromosome 1	JABTTQ010011052.1	91.194	2396	75	97	489224	491578	198216	200516	0	3131
chromosome 1	JABTTQ010011087.1	91.026	78	5	2	91264	91340	19802	19878	4.48e-17	104
chromosome 1	JABTTQ010011087.1	97.59	83	2	0	359648	359730	104704	104622	9.5e-29	143
chromosome 1	JABTTQ010011087.1	86.047	86	10	2	50122	50206	43103	43019	3.49e-13	91.6
chromosome 1	JABTTQ010011087.1	91.919	99	6	2	415612	415709	2546	2449	4.42e-27	137
chromosome 1	JABTTQ010011087.1	91.729	133	8	2	220769	220901	15628	15757	2.01e-40	182
chromosome 1	JABTTQ010011087.1	87.549	257	9	12	34807	35059	72175	71938	8.98e-69	276
chromosome 1	JABTTQ010011087.1	74.733	281	49	19	424850	425125	80290	80553	1.25e-17	106
chromosome 1	JABTTQ010011087.1	74.733	281	49	19	424850	425125	96674	96937	1.25e-17	106
chromosome 1	JABTTQ010011087.1	97.472	356	5	4	367230	367584	37544	37192	1.01e-167	604
chromosome 1	JABTTQ010011087.1	92.111	431	8	21	318154	318580	20771	20363	1.31e-161	584
chromosome 1	JABTTQ010011087.1	87.5	440	18	30	318154	318580	69935	70350	2.97e-128	473
chromosome 1	JABTTQ010011087.1	81.709	667	60	49	414963	415609	3485	2861	4.89e-136	499
chromosome 1	JABTTQ010011087.1	89.751	1005	29	58	303803	304787	68785	69735	0	1218
chromosome 1	JABTTQ010011087.1	82.278	1027	81	76	303785	304787	21916	20967	0	795
chromosome 1	JABTTQ010011087.1	84.461	1242	78	78	491555	492777	92341	91196	0	1118
chromosome 1	JABTTQ010011087.1	86.91	1398	81	71	415917	417262	2458	1111	0	1474
chromosome 1	JABTTQ010011087.1	88.889	2403	103	122	489224	491578	95084	92798	0	2808
chromosome 1	JABTTQ010011087.1	91.262	4177	109	193	180466	184582	57442	61422	0	5456
chromosome 1	JABTTQ010011087.1	87.843	4598	209	259	180082	184582	33637	29293	0	5072
chromosome 1	JABTTQ010011120.1	86.585	164	15	4	344652	344809	17732	17570	3.37e-38	174
chromosome 1	JABTTQ010011120.1	92.955	1235	25	44	491569	492777	10278	9080	0	1742
chromosome 1	JABTTQ010011120.1	92.552	2390	45	104	489224	491578	13052	10761	0	3304
chromosome 1	JABTTQ010011213.1	88	75	3	5	359651	359725	17316	17248	5.84e-11	84.2
chromosome 1	JABTTQ010011213.1	88	75	3	5	359651	359725	33700	33632	5.84e-11	84.2
chromosome 1	JABTTQ010011213.1	85.156	128	12	5	344652	344777	13175	13053	3.44e-23	124
chromosome 1	JABTTQ010011213.1	85.156	128	12	5	344652	344777	29559	29437	3.44e-23	124
chromosome 1	JABTTQ010011213.1	83.688	141	15	7	373323	373457	15579	15441	9.57e-24	126
chromosome 1	JABTTQ010011213.1	83.688	141	15	7	373323	373457	31963	31825	9.57e-24	126
chromosome 1	JABTTQ010011213.1	90.777	1236	42	55	491555	492762	5692	4501	0	1585
chromosome 1	JABTTQ010011213.1	90.777	1236	42	55	491555	492762	22076	20885	0	1585
chromosome 1	JABTTQ010011213.1	91.948	2397	65	93	489224	491578	8475	6165	0	3240
chromosome 1	JABTTQ010011213.1	91.948	2397	65	93	489224	491578	24859	22549	0	3240
chromosome 1	JABTTQ010011237.1	90.217	92	4	5	359636	359725	4838	4926	2.07e-20	115
chromosome 1	JABTTQ010011237.1	90.217	92	4	5	359636	359725	21222	21310	2.07e-20	115
chromosome 1	JABTTQ010011237.1	88.816	152	8	8	114777	114928	987	1129	2.6e-39	178
chromosome 1	JABTTQ010011237.1	82.243	214	19	14	373300	373506	6588	6789	5.64e-36	167
chromosome 1	JABTTQ010011237.1	82.243	214	19	14	373300	373506	22972	23173	5.64e-36	167
chromosome 1	JABTTQ010011237.1	90.19	1213	42	54	491566	492759	16248	17402	0	1509
chromosome 1	JABTTQ010011237.1	90.19	1213	42	54	491566	492759	32632	33786	0	1509
chromosome 1	JABTTQ010011237.1	91.718	2113	28	113	181541	183643	36839	34864	0	2796
chromosome 1	JABTTQ010011237.1	90.551	2360	88	102	489254	491577	13523	15783	0	2998
chromosome 1	JABTTQ010011237.1	90.551	2360	88	102	489254	491577	29907	32167	0	2998
chromosome 1	JABTTQ010011262.1	96.386	83	2	1	359648	359730	102926	103007	1.59e-26	135
chromosome 1	JABTTQ010011262.1	88.304	171	10	8	114764	114932	99030	99192	7.19e-45	196
chromosome 1	JABTTQ010011262.1	83.092	207	22	10	373301	373506	104717	104911	9.37e-39	176
chromosome 1	JABTTQ010011262.1	87.649	251	11	9	34810	35059	64996	64765	3.23e-68	274
chromosome 1	JABTTQ010011262.1	86.572	283	18	14	274278	274550	47930	47658	2.48e-74	294
chromosome 1	JABTTQ010011262.1	88.116	345	3	30	367230	367573	46475	46782	8.6e-99	375
chromosome 1	JABTTQ010011262.1	83.21	405	34	25	318188	318580	62902	63284	3.14e-88	340
chromosome 1	JABTTQ010011262.1	84.411	943	52	67	303852	304777	61802	62666	0	839
chromosome 1	JABTTQ010011262.1	83.871	1085	62	72	491688	492762	85016	84035	0	929
chromosome 1	JABTTQ010011262.1	87.718	1262	61	68	491550	492777	114444	115645	0	1386
[truncated: 2,329 more rows]

## Sheet: Table S8
Table S8 The RNA editing events in the R. glutinosa mitochondrial genome.
RNA Editing Site Name	gene	Position on CDS	Reference	Read Coverage	Alternative	Number of Edited Sites	Editing efficiency	Codon change	Amino change	start/stop codon
atp4 - 59	atp4	59	C	1971	U	1936	0.9832	UCU→UUU	Ser→Phe
atp4 - 71	atp4	71	C	2105	U	2027	0.9629	UCA→UUA	Ser→Leu
atp4 - 89	atp4	89	C	2292	U	2280	0.9947	UCA→UUA	Ser→Leu
atp4 - 118	atp4	118	C	2341	U	2333	0.997	CGU→UGU	Arg→Cys
atp4 - 215	atp4	215	C	3164	U	3147	0.9949	UCG→UUG	Ser→Leu
atp4 - 227	atp4	227	C	3418	U	3388	0.9915	CCC→CUC	Pro→Leu
atp4 - 248	atp4	248	C	3497	U	3450	0.9865	CCU→CUU	Pro→Leu
atp4 - 251	atp4	251	C	3697	U	3647	0.9864	CCG→CUG	Pro→Leu
atp4 - 395	atp4	395	C	3482	U	3446	0.9899	UCA→UUA	Ser→Leu
atp4 - 407	atp4	407	C	3414	U	3024	0.886	CCA→CUA	Pro→Leu
atp4 - 416	atp4	416	C	3302	U	3242	0.9824	ACU→AUU	Thr→Ile
atp6 - 37	atp6	37	C	3024	U	3008	0.9947	CCA→UCA	Pro→Ser
atp6 - 116	atp6	116	C	3587	U	3553	0.9905	UCA→UUA	Ser→Leu
atp6 - 167	atp6	167	C	3242	U	3214	0.9922	CCG→CUG	Pro→Leu
atp6 - 236	atp6	236	C	2787	U	2764	0.9924	UCG→UUG	Ser→Leu
atp6 - 254	atp6	254	C	3208	U	3189	0.994	UCG→UUG	Ser→Leu
atp6 - 262	atp6	262	C	4190	U	4157	0.9921	CGU→UGU	Arg→Cys
atp6 - 270	atp6	270	C	4216	U	4031	0.9565	CUC→CUU	Leu→Leu
atp6 - 401	atp6	401	C	5322	U	5241	0.9849	UCA→UUA	Ser→Leu
atp6 - 460	atp6	460	C	4090	U	4067	0.9943	CCU→UCU	Pro→Ser
atp6 - 463	atp6	463	C	4117	U	4069	0.9885	CAU→UAU	His→Tyr
atp6 - 527	atp6	527	C	3787	U	3761	0.9931	UCA→UUA	Ser→Leu
atp6 - 548	atp6	548	C	3313	U	3278	0.9894	UCC→UUC	Ser→Phe
atp6 - 599	atp6	599	C	2742	U	2711	0.989	CCU→CUU	Pro→Leu
atp6 - 656	atp6	656	C	4943	U	4533	0.9174	UCA→UUA	Ser→Leu
atp6 - 664	atp6	664	C	4885	U	4355	0.8915	CAU→UAU	His→Tyr
atp6 - 671	atp6	671	C	4878	U	4328	0.8876	UCU→UUU	Ser→Phe
atp6 - 678	atp6	678	C	4902	U	2686	0.5481	AUC→AUU	Ile→Ile
atp6 - 680	atp6	680	C	4953	U	4198	0.8475	UCA→UUA	Ser→Leu
atp6 - 707	atp6	707	C	4501	U	3483	0.774	ACA→AUA	Thr→Ile
atp6 - 718	atp6	718	C	4093	U	3221	0.7869	CAA→UAA	Gln→End	stop codon
atp8 - 30	atp8	30	C	2063	U	1096	0.5312	UUC→UUU	Phe→Phe
atp8 - 47	atp8	47	C	2072	U	2034	0.9816	UCA→UUA	Ser→Leu
atp8 - 58	atp8	58	C	2121	U	2082	0.9816	CUC→UUC	Leu→Phe
atp9 - 81	atp9	81	C	6945	U	5402	0.7791	GUC→GUU	Val→Val
atp9 - 96	atp9	96	C	7382	U	5110	0.6926	AUC→AUU	Ile→Ile
atp9 - 212	atp9	212	C	7379	U	7322	0.9924	UCA→UUA	Ser→Leu
ccmB - 28	ccmB	28	C	918	U	896	0.976	CAU→UAU	His→Tyr
ccmB - 39	ccmB	39	C	753	U	250	0.332	AUC→AUU	Ile→Ile
ccmB - 80	ccmB	80	C	743	U	724	0.9744	UCG→UUG	Ser→Leu
ccmB - 87	ccmB	87	C	812	U	770	0.9482	AUC→AUU	Ile→Ile
ccmB - 128	ccmB	128	C	921	U	892	0.9685	UCA→UUA	Ser→Leu
ccmB - 137	ccmB	137	C	969	U	945	0.9752	UCC→UUU	Ser→Phe
ccmB - 138	ccmB	138	C	992	U	397	0.4002	UCC→UUU	Ser→Phe
ccmB - 148	ccmB	148	C	958	U	903	0.9425	CCG→UUG	Pro→Leu
ccmB - 149	ccmB	149	C	980	U	925	0.9438	CCG→UUG	Pro→Leu
ccmB - 154	ccmB	154	C	1029	U	985	0.9572	CGG→UGG	Arg→Trp
ccmB - 160	ccmB	160	C	1034	U	987	0.9545	CCU→UCU	Pro→Ser
ccmB - 164	ccmB	164	C	1063	U	1008	0.9492	CCG→CUG	Pro→Leu
ccmB - 172	ccmB	172	C	1182	U	1145	0.9686	CCU→UCU	Pro→Ser
ccmB - 179	ccmB	179	C	1183	U	1118	0.945	CCU→CUU	Pro→Leu
ccmB - 193	ccmB	193	C	1078	U	989	0.9174	CCU→UUU	Pro→Phe
ccmB - 194	ccmB	194	C	1086	U	1042	0.9594	CCU→UUU	Pro→Phe
ccmB - 286	ccmB	286	C	1360	U	1294	0.9514	CGG→UGG	Arg→Trp
ccmB - 304	ccmB	304	C	1340	U	1256	0.9373	CGU→UGU	Arg→Cys
ccmB - 313	ccmB	313	C	1367	U	1345	0.9839	CGU→UGU	Arg→Cys
ccmB - 338	ccmB	338	C	1549	U	1451	0.9367	CCG→CUG	Pro→Leu
ccmB - 367	ccmB	367	C	1808	U	1739	0.9618	CGG→UGG	Arg→Trp
ccmB - 380	ccmB	380	C	1777	U	1615	0.9099	CCA→CUA	Pro→Leu
ccmB - 391	ccmB	391	C	1685	U	668	0.3964	CUG→UUG	Leu→Leu
ccmB - 406	ccmB	406	C	1607	U	489	0.3049	CUG→UUG	Leu→Leu
ccmB - 424	ccmB	424	C	1482	U	1449	0.9777	CGU→UGU	Arg→Cys
ccmB - 428	ccmB	428	C	1444	U	1411	0.9771	UCG→UUG	Ser→Leu
ccmB - 467	ccmB	467	C	1164	U	1077	0.9252	UCG→UUG	Ser→Leu
ccmB - 475	ccmB	475	C	845	U	790	0.9349	CCA→UUA	Pro→Leu
ccmB - 476	ccmB	476	C	849	U	792	0.9328	CCA→UUA	Pro→Leu
ccmB - 480	ccmB	480	C	881	U	806	0.9148	ACC→ACU	Thr→Thr
ccmB - 485	ccmB	485	C	892	U	812	0.9103	UCA→UUA	Ser→Leu
ccmB - 494	ccmB	494	C	1181	U	1102	0.9331	UCA→UUA	Ser→Leu
ccmB - 502	ccmB	502	C	835	U	753	0.9053	CCA→UUA	Pro→Leu
ccmB - 503	ccmB	503	C	829	U	749	0.9047	CCA→UUA	Pro→Leu
ccmB - 512	ccmB	512	C	905	U	877	0.969	UCU→UUU	Ser→Phe
ccmB - 514	ccmB	514	C	907	U	843	0.9294	CGU→UGU	Arg→Cys
ccmB - 551	ccmB	551	C	1261	U	1242	0.9857	UCA→UUA	Ser→Leu
ccmB - 554	ccmB	554	C	1328	U	1283	0.9661	UCG→UUG	Ser→Leu
ccmB - 566	ccmB	566	C	1372	U	1328	0.9679	UCC→UUC	Ser→Phe
ccmB - 569	ccmB	569	C	1326	U	1283	0.9675	UCU→UUU	Ser→Phe
ccmB - 572	ccmB	572	C	1374	U	1351	0.9832	CCC→CUC	Pro→Leu
ccmB - 576	ccmB	576	C	1382	U	980	0.7091	UUC→UUU	Phe→Phe
ccmB - 596	ccmB	596	C	1438	U	1412	0.9819	UCG→UUG	Ser→Leu
ccmB - 611	ccmB	611	C	1391	U	1343	0.9654	UCA→UUA	Ser→Leu
ccmC - 76	ccmC	76	C	1181	U	1155	0.9788	CGG→UGG	Arg→Trp
ccmC - 103	ccmC	103	C	1222	U	1195	0.9803	CAU→UAU	His→Tyr
ccmC - 115	ccmC	115	C	1233	U	1189	0.9643	CGG→UGG	Arg→Trp
ccmC - 133	ccmC	133	C	1329	U	1269	0.9548	CUU→UUU	Leu→Phe
ccmC - 161	ccmC	161	C	1392	U	1359	0.9762	CCG→CUG	Pro→Leu
ccmC - 179	ccmC	179	C	1359	U	1318	0.9705	GCG→GUG	Ala→Val
ccmC - 184	ccmC	184	C	1451	U	1360	0.9372	CGG→UGG	Arg→Trp
ccmC - 217	ccmC	217	C	1432	U	504	0.3526	CUA→UUA	Leu→Leu
ccmC - 281	ccmC	281	C	1504	U	1428	0.9494	ACA→AUA	Thr→Ile
ccmC - 299	ccmC	299	C	1415	U	1075	0.7597	UCU→UUU	Ser→Phe
ccmC - 331	ccmC	331	C	1378	U	1336	0.9695	CGG→UGG	Arg→Trp
ccmC - 395	ccmC	395	C	1582	U	1484	0.938	UCG→UUG	Ser→Leu
ccmC - 436	ccmC	436	C	1676	U	1583	0.9445	CCU→UCU	Pro→Ser
ccmC - 446	ccmC	446	C	1586	U	1562	0.9848	CCG→CUG	Pro→Leu
ccmC - 451	ccmC	451	C	1592	U	1552	0.9748	CCU→UCU	Pro→Ser
ccmC - 458	ccmC	458	C	1624	U	1502	0.9248	UCA→UUA	Ser→Leu
ccmC - 463	ccmC	463	C	1634	U	1579	0.9663	CGU→UGU	Arg→Cys
ccmC - 467	ccmC	467	C	1627	U	1500	0.9219	GCU→GUU	Ala→Val
ccmC - 473	ccmC	473	C	1655	U	1573	0.9504	CCG→CUG	Pro→Leu
ccmC - 497	ccmC	497	C	1689	U	1638	0.9698	UCU→UUU	Ser→Phe
ccmC - 521	ccmC	521	C	1488	U	1427	0.959	UCG→UUG	Ser→Leu
ccmC - 548	ccmC	548	C	1125	U	1079	0.9591	UCU→UUU	Ser→Phe
ccmC - 575	ccmC	575	C	1449	U	1312	0.9054	CCC→CUC	Pro→Leu
ccmC - 605	ccmC	605	C	1366	U	1316	0.9633	UCC→UUC	Ser→Phe
ccmC - 608	ccmC	608	C	1321	U	1274	0.9644	CCC→CUC	Pro→Leu
ccmC - 614	ccmC	614	C	1294	U	961	0.7426	UCA→UUA	Ser→Leu
ccmC - 619	ccmC	619	C	1270	U	1179	0.9283	CCU→UUU	Pro→Phe
ccmC - 620	ccmC	620	C	1275	U	1201	0.9419	CCU→UUU	Pro→Phe
ccmC - 630	ccmC	630	C	1288	U	400	0.3105	UUC→UUU	Phe→Phe
ccmC - 650	ccmC	650	C	1010	U	988	0.9782	CCU→CUU	Pro→Leu
ccmC - 656	ccmC	656	C	1009	U	963	0.9544	CCA→CUA	Pro→Leu
ccmC - 673	ccmC	673	C	996	U	962	0.9658	CCU→UCU	Pro→Ser
ccmFC - 38	ccmFC	38	C	468	U	456	0.9743	UCC→UUC	Ser→Phe
ccmFC - 50	ccmFC	50	C	459	U	445	0.9694	CCU→CUU	Pro→Leu
ccmFC - 52	ccmFC	52	C	479	U	466	0.9728	CGU→UGU	Arg→Cys
ccmFC - 103	ccmFC	103	C	696	U	681	0.9784	CCC→UCC	Pro→Ser
ccmFC - 122	ccmFC	122	C	771	U	757	0.9818	UCC→UUC	Ser→Phe
ccmFC - 146	ccmFC	146	C	765	U	758	0.9921	CCU→CUU	Pro→Leu
ccmFC - 151	ccmFC	151	C	764	U	750	0.9816	CCU→UCU	Pro→Ser
ccmFC - 155	ccmFC	155	C	775	U	748	0.9651	UCA→UUA	Ser→Leu
ccmFC - 310	ccmFC	310	C	879	U	866	0.9863	CGU→UGU	Arg→Cys
ccmFC - 319	ccmFC	319	C	873	U	265	0.3035	CCC→UCU	Pro→Ser
ccmFC - 321	ccmFC	321	C	880	U	310	0.3522	CCC→UCU	Pro→Ser
ccmFC - 334	ccmFC	334	C	909	U	832	0.9152	CUU→UUU	Leu→Phe
ccmFC - 391	ccmFC	391	C	977	U	917	0.9385	CCU→UCU	Pro→Ser
ccmFC - 406	ccmFC	406	C	1043	U	1016	0.9741	CGU→UGU	Arg→Cys
ccmFC - 706	ccmFC	706	C	615	U	159	0.2585	CCA→UUA	Pro→Leu
ccmFC - 707	ccmFC	707	C	620	U	591	0.9532	CCA→UUA	Pro→Leu
ccmFC - 1234	ccmFC	1234	C	642	U	627	0.9766	CGG→UGG	Arg→Trp
ccmFC - 1239	ccmFC	1239	C	556	U	132	0.2374	AUC→AUU	Ile→Ile
ccmFC - 1268	ccmFC	1268	C	243	U	239	0.9835	UCG→UUG	Ser→Leu
ccmFN - 38	ccmFN	38	C	281	U	269	0.9572	CCG→CUG	Pro→Leu
ccmFN - 98	ccmFN	98	C	278	U	253	0.91	CCU→CUU	Pro→Leu
ccmFN - 137	ccmFN	137	C	240	U	222	0.925	UCG→UUG	Ser→Leu
ccmFN - 142	ccmFN	142	C	257	U	236	0.9182	CGU→UGU	Arg→Cys
ccmFN - 151	ccmFN	151	C	291	U	273	0.9381	CCU→UCU	Pro→Ser
ccmFN - 248	ccmFN	248	C	392	U	382	0.977	UCA→UUA	Ser→Leu
ccmFN - 256	ccmFN	256	C	404	U	387	0.9579	CGG→UGG	Arg→Trp
ccmFN - 283	ccmFN	283	C	420	U	402	0.9571	CUU→UUU	Leu→Phe
ccmFN - 365	ccmFN	365	C	409	U	362	0.885	UCG→UUG	Ser→Leu
ccmFN - 372	ccmFN	372	C	403	U	307	0.7617	UUC→UUU	Phe→Phe
ccmFN - 707	ccmFN	707	C	299	U	292	0.9765	CCU→CUU	Pro→Leu
ccmFN - 716	ccmFN	716	C	287	U	269	0.9372	UCA→UUA	Ser→Leu
ccmFN - 754	ccmFN	754	C	271	U	263	0.9704	CGU→UGU	Arg→Cys
ccmFN - 776	ccmFN	776	C	274	U	259	0.9452	UCA→UUA	Ser→Leu
ccmFN - 788	ccmFN	788	C	274	U	254	0.927	CCA→CUA	Pro→Leu
ccmFN - 803	ccmFN	803	C	265	U	252	0.9509	UCA→UUA	Ser→Leu
ccmFN - 952	ccmFN	952	C	384	U	361	0.9401	CGC→UGC	Arg→Cys
ccmFN - 1178	ccmFN	1178	C	400	U	109	0.2724	ACC→AUC	Thr→Ile
ccmFN - 1270	ccmFN	1270	C	291	U	278	0.9553	CGG→UGG	Arg→Trp
ccmFN - 1298	ccmFN	1298	C	322	U	302	0.9378	CCA→CUA	Pro→Leu
ccmFN - 1315	ccmFN	1315	C	293	U	267	0.9146	CAU→UAU	His→Tyr
ccmFN - 1330	ccmFN	1330	C	305	U	281	0.9213	CGG→UGG	Arg→Trp
ccmFN - 1348	ccmFN	1348	C	343	U	306	0.8921	CGG→UGG	Arg→Trp
ccmFN - 1381	ccmFN	1381	C	402	U	387	0.9626	CGG→UGG	Arg→Trp
ccmFN - 1442	ccmFN	1442	C	406	U	379	0.9334	UCC→UUC	Ser→Phe
ccmFN - 1466	ccmFN	1466	C	390	U	366	0.9384	CCA→CUA	Pro→Leu
ccmFN - 1478	ccmFN	1478	C	407	U	379	0.9312	UCA→UUA	Ser→Leu
ccmFN - 1513	ccmFN	1513	C	403	U	377	0.9379	CCC→UCC	Pro→Ser
cob - 53	cob	53	C	3122	U	1596	0.5112	ACA→AUA	Thr→Ile
cob - 298	cob	298	C	4263	U	4163	0.9765	CAC→UAC	His→Tyr
cob - 325	cob	325	C	4136	U	3281	0.7932	CAU→UAU	His→Tyr
cob - 358	cob	358	C	4021	U	3986	0.9915	CGG→UGG	Arg→Trp
cob - 568	cob	568	C	3941	U	3894	0.988	CAU→UAU	His→Tyr
cob - 853	cob	853	C	5290	U	5240	0.9907	CAU→UAU	His→Tyr
cob - 908	cob	908	C	5091	U	5032	0.9888	CCA→CUA	Pro→Leu
cob - 982	cob	982	C	4873	U	4768	0.9784	CAC→UAC	His→Tyr
cob - 1015	cob	1015	C	4776	U	4746	0.9937	CGC→UGC	Arg→Cys
cob - 1084	cob	1084	C	3806	U	3764	0.9894	CCU→UCU	Pro→Ser
cob - 1160	cob	1160	C	5030	U	1204	0.2393	ACG→AUG	Thr→Met
cox1 - 11	cox1	11	C	1476	U	1410	0.9552	CCG→CUG	Pro→Leu
cox1 - 15	cox1	15	C	1555	U	773	0.4977	GUC→GUU	Val→Val
cox1 - 242	cox1	242	C	5310	U	5275	0.9939	UCU→UUU	Ser→Phe
cox1 - 254	cox1	254	C	5723	U	5646	0.9872	UCU→UUU	Ser→Phe
cox1 - 265	cox1	265	C	5823	U	2715	0.4665	CUG→UUG	Leu→Leu
cox1 - 452	cox1	452	C	6774	U	6723	0.9924	UCU→UUU	Ser→Phe
cox1 - 515	cox1	515	C	7714	U	7624	0.9883	UCC→UUC	Ser→Phe
cox1 - 551	cox1	551	C	7482	U	7419	0.9921	UCA→UUA	Ser→Leu
cox1 - 590	cox1	590	C	7771	U	7709	0.9921	CCA→CUA	Pro→Leu
cox1 - 715	cox1	715	C	7632	U	7594	0.9952	CGG→UGG	Arg→Trp
cox1 - 761	cox1	761	C	6778	U	6761	0.9974	UCC→UUC	Ser→Phe
cox1 - 1186	cox1	1186	C	7687	U	7661	0.997	CAC→UAC	His→Tyr
cox1 - 1405	cox1	1405	C	7788	U	7742	0.994	CGU→UGU	Arg→Cys
cox1 - 1413	cox1	1413	C	7629	U	1994	0.2613	UUC→UUU	Phe→Phe
cox1 - 1433	cox1	1433	C	7479	U	7364	0.9847	UCA→UUA	Ser→Leu
cox1 - 1489	cox1	1489	C	7152	U	7049	0.9855	CCA→UCA	Pro→Ser
cox1 - 1499	cox1	1499	C	7150	U	7090	0.9916	CCG→CUG	Pro→Leu
cox2 - 71	cox2	71	C	2333	U	2311	0.9909	UCU→UUU	Ser→Phe
cox2 - 443	cox2	443	C	4333	U	4294	0.9909	ACG→AUG	Thr→Met
cox2 - 461	cox2	461	C	4353	U	4160	0.9556	CCA→CUA	Pro→Leu
cox2 - 476	cox2	476	C	4195	U	3975	0.9475	UCA→UUA	Ser→Leu
cox2 - 544	cox2	544	C	3581	U	3546	0.9902	CCU→UCU	Pro→Ser
cox2 - 557	cox2	557	C	3488	U	3452	0.9896	CCU→CUU	Pro→Leu
cox2 - 632	cox2	632	C	2838	U	2790	0.9834	UCG→UUG	Ser→Leu
cox2 - 721	cox2	721	C	2508	U	2500	0.9968	CCU→UCU	Pro→Ser
cox2 - 742	cox2	742	C	2430	U	2420	0.9958	CGG→UGG	Arg→Trp
cox3 - 174	cox3	174	C	3183	U	1564	0.4913	UUC→UUU	Phe→Phe
cox3 - 245	cox3	245	C	5312	U	5274	0.9932	CCU→CUU	Pro→Leu
cox3 - 304	cox3	304	C	5227	U	5134	0.9843	CGG→UGG	Arg→Trp
cox3 - 311	cox3	311	C	4985	U	4877	0.9783	UCU→UUU	Ser→Phe
cox3 - 314	cox3	314	C	5008	U	4953	0.989	UCU→UUU	Ser→Phe
cox3 - 419	cox3	419	C	5057	U	4974	0.9835	CCC→CUC	Pro→Leu
cox3 - 422	cox3	422	C	5026	U	4902	0.9757	CCU→CUU	Pro→Leu
cox3 - 566	cox3	566	C	2968	U	2819	0.9504	UCC→UUC	Ser→Phe
cox3 - 754	cox3	754	C	1939	U	1912	0.986	CGG→UGG	Arg→Trp
cox3 - 764	cox3	764	C	1970	U	1924	0.9766	CCA→CUA	Pro→Leu
matR - 32	matR	32	C	682	U	559	0.8196	UCC→UUC	Ser→Phe
matR - 43	matR	43	C	666	U	484	0.7267	CCC→UCC	Pro→Ser
matR - 326	matR	326	C	351	U	284	0.8091	CCA→CUA	Pro→Leu
matR - 413	matR	413	C	362	U	264	0.732	UCG→UUG	Ser→Leu
matR - 1545	matR	1545	C	701	U	399	0.5691	CCC→CCU	Pro→Pro
matR - 1679	matR	1679	C	1060	U	949	0.8952	UCC→UUC	Ser→Phe
matR - 1700	matR	1700	C	1095	U	1045	0.9543	CCU→CUU	Pro→Leu
matR - 1720	matR	1720	C	1187	U	1088	0.9165	CGC→UGC	Arg→Cys
matR - 1734	matR	1734	C	1236	U	662	0.5355	UAC→UAU	Tyr→Tyr
matR - 1756	matR	1756	C	1160	U	1094	0.9431	CAC→UAC	His→Tyr
matR - 1787	matR	1787	C	1200	U	1147	0.9583	CCG→CUG	Pro→Leu
matR - 1826	matR	1826	C	1184	U	1107	0.9349	CCA→CUA	Pro→Leu
matR - 1844	matR	1844	C	1070	U	1045	0.9766	UCA→UUA	Ser→Leu
mttB - 6	mttB	6	C	264	U	54	0.2045	GCC→GCU	Ala→Ala
mttB - 17	mttB	17	C	294	U	179	0.6088	UCU→UUU	Ser→Phe
mttB - 58	mttB	58	C	360	U	270	0.75	CAU→UAU	His→Tyr
mttB - 67	mttB	67	C	363	U	213	0.5867	CCG→UUG	Pro→Leu
mttB - 68	mttB	68	C	371	U	295	0.7951	CCG→UUG	Pro→Leu
mttB - 101	mttB	101	C	461	U	139	0.3015	UCC→UUC	Ser→Phe
mttB - 106	mttB	106	C	485	U	383	0.7896	CGG→UGG	Arg→Trp
mttB - 142	mttB	142	C	525	U	418	0.7961	CGU→UGU	Arg→Cys
mttB - 154	mttB	154	C	531	U	419	0.789	CCG→UCG	Pro→Ser
mttB - 170	mttB	170	C	516	U	414	0.8023	UCU→UUU	Ser→Phe
mttB - 173	mttB	173	C	508	U	364	0.7165	CCA→CUA	Pro→Leu
mttB - 220	mttB	220	C	445	U	398	0.8943	CGU→UGU	Arg→Cys
mttB - 230	mttB	230	C	424	U	351	0.8278	UCA→UUA	Ser→Leu
mttB - 244	mttB	244	C	362	U	248	0.685	CCG→UCG	Pro→Ser
mttB - 278	mttB	278	C	342	U	210	0.614	UCU→UUU	Ser→Phe
mttB - 294	mttB	294	C	375	U	212	0.5706	CCC→CCU	Pro→Pro
mttB - 304	mttB	304	C	405	U	341	0.8419	CAU→UAU	His→Tyr
mttB - 370	mttB	370	C	420	U	252	0.6	CUC→UUC	Leu→Phe
mttB - 373	mttB	373	C	427	U	217	0.5081	CAU→UAU	His→Tyr
mttB - 386	mttB	386	C	439	U	228	0.5193	UCU→UUU	Ser→Phe
mttB - 388	mttB	388	C	433	U	302	0.6974	CGC→UGC	Arg→Cys
mttB - 415	mttB	415	C	434	U	293	0.6751	CUU→UUU	Leu→Phe
mttB - 418	mttB	418	C	444	U	352	0.795	CCC→UCC	Pro→Ser
mttB - 421	mttB	421	C	426	U	280	0.6572	CGG→UGG	Arg→Trp
mttB - 449	mttB	449	C	464	U	406	0.875	CCA→CUA	Pro→Leu
mttB - 514	mttB	514	C	478	U	413	0.864	CAU→UAU	His→Tyr
mttB - 539	mttB	539	C	555	U	474	0.854	UCG→UUG	Ser→Leu
mttB - 547	mttB	547	C	566	U	473	0.8356	CCA→UCA	Pro→Ser
mttB - 583	mttB	583	C	471	U	413	0.8768	CGU→UGU	Arg→Cys
mttB - 596	mttB	596	C	443	U	348	0.7855	CCA→CUA	Pro→Leu
mttB - 620	mttB	620	C	390	U	257	0.6589	UCC→UUC	Ser→Phe
mttB - 652	mttB	652	C	427	U	391	0.918	CCG→UCG	Pro→Ser
mttB - 658	mttB	658	C	425	U	372	0.8776	CUC→UUC	Leu→Phe
mttB - 709	mttB	709	C	493	U	421	0.8559	CGU→UGU	Arg→Cys
mttB - 755	mttB	755	C	499	U	379	0.7595	UCG→UUG	Ser→Leu
nad1 - 40	nad1	40	C	1887	U	830	0.4403	CUA→UUA	Leu→Leu
nad1 - 215	nad1	215	C	2910	U	2844	0.9773	UCC→UUC	Ser→Phe
nad1 - 265	nad1	265	C	2895	U	2852	0.9854	CGG→UGG	Arg→Trp
nad1 - 307	nad1	307	C	2846	U	2781	0.9771	CCG→UUG	Pro→Leu
nad1 - 308	nad1	308	C	2846	U	2808	0.9866	CCG→UUG	Pro→Leu
nad1 - 376	nad1	376	C	2383	U	2297	0.9643	CGG→UGG	Arg→Trp
nad1 - 401	nad1	401	C	2321	U	2299	0.9913	UCU→UUU	Ser→Phe
nad1 - 436	nad1	436	C	2317	U	2268	0.9797	CCU→UCU	Pro→Ser
nad1 - 490	nad1	490	C	2073	U	2051	0.9893	CCC→UCU	Pro→Ser
nad1 - 492	nad1	492	C	2031	U	1852	0.9123	CCC→UCU	Pro→Ser
nad1 - 493	nad1	493	C	2026	U	1997	0.9856	CGU→UGU	Arg→Cys
nad1 - 500	nad1	500	C	2327	U	2253	0.9681	UCG→UUG	Ser→Leu
nad1 - 536	nad1	536	C	2260	U	2104	0.9314	UCC→UUU	Ser→Phe
nad1 - 537	nad1	537	C	2274	U	726	0.3201	UCC→UUU	Ser→Phe
nad1 - 580	nad1	580	C	2262	U	2258	0.9982	CGU→UGU	Arg→Cys
nad1 - 635	nad1	635	C	2617	U	2570	0.982	UCA→UUA	Ser→Leu
nad1 - 674	nad1	674	C	2102	U	2069	0.9843	UCU→UUU	Ser→Phe
nad1 - 725	nad1	725	C	3281	U	3180	0.9704	CCA→CUA	Pro→Leu
nad1 - 734	nad1	734	C	3437	U	3262	0.949	UCG→UUG	Ser→Leu
nad1 - 740	nad1	740	C	3546	U	3428	0.9667	UCU→UUU	Ser→Phe
nad1 - 743	nad1	743	C	3550	U	3441	0.9692	CCA→CUA	Pro→Leu
nad1 - 755	nad1	755	C	3986	U	3743	0.9392	CCG→CUG	Pro→Leu
nad1 - 779	nad1	779	C	3934	U	3778	0.9605	UCC→UUC	Ser→Phe
nad1 - 792	nad1	792	C	3875	U	2135	0.5517	CCC→CCU	Pro→Pro
nad1 - 898	nad1	898	C	3168	U	3107	0.981	CGG→UGG	Arg→Trp
nad1 - 928	nad1	928	C	3677	U	3599	0.979	CGG→UGG	Arg→Trp
nad2 - 26	nad2	26	C	1176	U	1144	0.9727	UCC→UUC	Ser→Phe
nad2 - 223	nad2	223	C	2211	U	2200	0.9954	CUU→UUU	Leu→Phe
nad2 - 252	nad2	252	C	2328	U	1614	0.6937	UUC→UUU	Phe→Phe
nad2 - 303	nad2	303	C	1877	U	754	0.4022	UUC→UUU	Phe→Phe
nad2 - 308	nad2	308	C	1891	U	1876	0.992	UCU→UUU	Ser→Phe
nad2 - 311	nad2	311	C	1913	U	1899	0.9926	UCC→UUC	Ser→Phe
nad2 - 356	nad2	356	C	2373	U	2371	0.9991	CCA→CUA	Pro→Leu
nad2 - 361	nad2	361	C	2466	U	2448	0.9927	CCU→UCU	Pro→Ser
nad2 - 367	nad2	367	C	2669	U	2637	0.988	CGC→UGC	Arg→Cys
nad2 - 401	nad2	401	C	2512	U	2486	0.9896	UCA→UUA	Ser→Leu
nad2 - 428	nad2	428	C	2753	U	2741	0.996	CCU→CUU	Pro→Leu
nad2 - 497	nad2	497	C	2579	U	2570	0.9965	UCG→UUG	Ser→Leu
nad2 - 609	nad2	609	C	2225	U	2052	0.9222	ACC→ACU	Thr→Thr
nad2 - 788	nad2	788	C	2939	U	2890	0.9833	UCU→UUU	Ser→Phe
nad2 - 800	nad2	800	C	3083	U	3010	0.9763	UCA→UUA	Ser→Leu
nad2 - 809	nad2	809	C	3047	U	2987	0.9803	UCU→UUU	Ser→Phe
nad2 - 928	nad2	928	C	2604	U	2525	0.9704	CAU→UAU	His→Tyr
nad2 - 958	nad2	958	C	2900	U	2832	0.9765	CGU→UGU	Arg→Cys
nad2 - 962	nad2	962	C	2931	U	2743	0.9358	ACU→AUU	Thr→Ile
nad2 - 1028	nad2	1028	C	3497	U	3261	0.9327	UCA→UUA	Ser→Leu
nad2 - 1058	nad2	1058	C	3893	U	3721	0.9558	UCA→UUA	Ser→Leu
nad2 - 1246	nad2	1246	C	2831	U	2767	0.9773	CCA→UCA	Pro→Ser
nad2 - 1276	nad2	1276	C	2392	U	2329	0.9736	CGU→UGU	Arg→Cys
nad2 - 1298	nad2	1298	C	2851	U	2821	0.9908	GCG→GUG	Ala→Val
nad2 - 1400	nad2	1400	C	2661	U	2637	0.9913	UCA→UUA	Ser→Leu
nad2 - 1408	nad2	1408	C	2616	U	2603	0.995	CCA→UUA	Pro→Leu
nad2 - 1409	nad2	1409	C	2613	U	2540	0.972	CCA→UUA	Pro→Leu
nad2 - 1416	nad2	1416	C	2564	U	2432	0.9489	CCC→CCU	Pro→Pro
nad2 - 1457	nad2	1457	C	1002	U	991	0.989	UCA→UUA	Ser→Leu
nad3 - 44	nad3	44	C	492	U	448	0.9105	UCG→UUG	Ser→Leu
nad3 - 62	nad3	62	C	521	U	449	0.8618	CCA→CUA	Pro→Leu
nad3 - 80	nad3	80	C	458	U	417	0.9104	CCA→CUA	Pro→Leu
nad3 - 146	nad3	146	C	331	U	305	0.9214	UCC→UUC	Ser→Phe
nad3 - 208	nad3	208	C	299	U	277	0.9264	CCU→UUU	Pro→Phe
nad3 - 209	nad3	209	C	294	U	274	0.9319	CCU→UUU	Pro→Phe
nad3 - 215	nad3	215	C	305	U	274	0.8983	CCG→CUG	Pro→Leu
nad3 - 230	nad3	230	C	395	U	352	0.8911	UCC→UUC	Ser→Phe
nad3 - 247	nad3	247	C	337	U	294	0.8724	CCU→UCU	Pro→Ser
nad3 - 251	nad3	251	C	322	U	293	0.9099	CCC→CUC	Pro→Leu
nad3 - 266	nad3	266	C	416	U	363	0.8725	CCC→CUC	Pro→Leu
nad3 - 275	nad3	275	C	419	U	385	0.9188	UCU→UUU	Ser→Phe
nad3 - 317	nad3	317	C	389	U	352	0.9048	UCU→UUU	Ser→Phe
nad3 - 344	nad3	344	C	352	U	313	0.8892	UCG→UUG	Ser→Leu
nad3 - 349	nad3	349	C	344	U	303	0.8808	CGG→UGG	Arg→Trp
nad4 - 65	nad4	65	C	1800	U	1772	0.9844	ACU→AUU	Thr→Ile
nad4 - 68	nad4	68	C	1904	U	1898	0.9968	CCU→CUU	Pro→Leu
nad4 - 98	nad4	98	C	1899	U	1851	0.9752	CCG→CUG	Pro→Leu
nad4 - 145	nad4	145	C	2558	U	2498	0.9765	CCC→UCC	Pro→Ser
nad4 - 149	nad4	149	C	2516	U	2484	0.9876	CCU→CUU	Pro→Leu
nad4 - 157	nad4	157	C	2610	U	2528	0.9685	CGG→UGG	Arg→Trp
nad4 - 188	nad4	188	C	2448	U	2374	0.9697	UCU→UUU	Ser→Phe
nad4 - 353	nad4	353	C	2022	U	2005	0.992	ACA→AUA	Thr→Ile
nad4 - 359	nad4	359	C	2034	U	2020	0.9931	UCU→UUU	Ser→Phe
nad4 - 367	nad4	367	C	2116	U	2098	0.9914	CGU→UGU	Arg→Cys
nad4 - 407	nad4	407	C	2145	U	2133	0.9953	CCG→CUG	Pro→Leu
nad4 - 427	nad4	427	C	2159	U	2147	0.9944	CCC→UUC	Pro→Phe
nad4 - 428	nad4	428	C	2169	U	2142	0.9875	CCC→UUC	Pro→Phe
nad4 - 440	nad4	440	C	2296	U	2274	0.9912	CCA→CUA	Pro→Leu
nad4 - 599	nad4	599	C	3137	U	3108	0.9907	UCA→UUA	Ser→Leu
nad4 - 650	nad4	650	C	2447	U	2418	0.9885	UCU→UUU	Ser→Phe
nad4 - 758	nad4	758	C	3840	U	3817	0.994	CCU→CUU	Pro→Leu
nad4 - 847	nad4	847	C	3466	U	3417	0.9858	CCA→UUA	Pro→Leu
nad4 - 848	nad4	848	C	3483	U	3014	0.8656	CCA→UUA	Pro→Leu
nad4 - 878	nad4	878	C	3313	U	3264	0.987	UCG→UUG	Ser→Leu
nad4 - 968	nad4	968	C	3386	U	3166	0.9382	CCG→CUG	Pro→Leu
nad4 - 997	nad4	997	C	3489	U	3456	0.9911	CUA→UUA	Leu→Leu
nad4 - 1001	nad4	1001	C	3555	U	3527	0.9921	CCG→CUG	Pro→Leu
nad4 - 1007	nad4	1007	C	4054	U	4014	0.9901	UCA→UUA	Ser→Leu
nad4 - 1100	nad4	1100	C	6048	U	5983	0.9894	UCA→UUA	Ser→Leu
nad4 - 1120	nad4	1120	C	6058	U	5988	0.9884	CUC→UUC	Leu→Phe
nad4 - 1123	nad4	1123	C	6155	U	6095	0.9904	CCU→UCU	Pro→Ser
nad4 - 1139	nad4	1139	C	5933	U	5862	0.988	UCU→UUU	Ser→Phe
nad4 - 1142	nad4	1142	C	6033	U	5968	0.9893	UCC→UUU	Ser→Phe
nad4 - 1143	nad4	1143	C	6029	U	1844	0.3058	UCC→UUU	Ser→Phe
nad4 - 1163	nad4	1163	C	5795	U	5754	0.993	UCA→UUA	Ser→Leu
nad4 - 1298	nad4	1298	C	4379	U	4306	0.9835	GCG→GUG	Ala→Val
nad4 - 1346	nad4	1346	C	6024	U	5966	0.9903	CCA→CUA	Pro→Leu
nad4 - 1364	nad4	1364	C	5958	U	5918	0.9932	UCC→UUC	Ser→Phe
nad4 - 1408	nad4	1408	C	5495	U	5467	0.995	CAC→UAC	His→Tyr
nad4 - 1424	nad4	1424	C	5041	U	4982	0.99	CCG→CUG	Pro→Leu
nad4L - 2	nad4L	2	C	2730	U	2662	0.975	ACG→AUG	Thr→Met	start codon
nad4L - 8	nad4L	8	C	2743	U	1916	0.6985	CCU→CUU	Pro→Leu
nad4L - 41	nad4L	41	C	2810	U	2788	0.9925	UCU→UUU	Ser→Phe
nad4L - 47	nad4L	47	C	2994	U	2948	0.9846	UCA→UUA	Ser→Leu
nad4L - 55	nad4L	55	C	3004	U	2979	0.992	CGG→UGG	Arg→Trp
nad4L - 86	nad4L	86	C	2967	U	2897	0.977	CCU→CUU	Pro→Leu
nad4L - 95	nad4L	95	C	2754	U	2605	0.9458	UCA→UUA	Ser→Leu
nad4L - 100	nad4L	100	C	2689	U	2599	0.9665	CCA→UCA	Pro→Ser
nad4L - 110	nad4L	110	C	2392	U	2375	0.9928	UCA→UUA	Ser→Leu
nad4L - 131	nad4L	131	C	2476	U	2401	0.9697	UCG→UUG	Ser→Leu
nad4L - 158	nad4L	158	C	2684	U	2635	0.9824	UCG→UUG	Ser→Leu
nad4L - 179	nad4L	179	C	2480	U	2438	0.9834	UCA→UUA	Ser→Leu
nad4L - 188	nad4L	188	C	2576	U	2540	0.986	UCA→UUA	Ser→Leu
nad4L - 197	nad4L	197	C	2554	U	2515	0.9855	UCA→UUA	Ser→Leu
nad4L - 281	nad4L	281	C	2487	U	2470	0.9931	UCU→UUU	Ser→Phe
nad5 - 242	nad5	242	C	1181	U	1155	0.9779	CCG→CUG	Pro→Leu
nad5 - 359	nad5	359	C	1353	U	1313	0.9704	UCU→UUU	Ser→Phe
nad5 - 374	nad5	374	C	1411	U	1370	0.9709	CCA→CUA	Pro→Leu
nad5 - 398	nad5	398	C	1357	U	1300	0.9579	UCU→UUU	Ser→Phe
nad5 - 539	nad5	539	C	1518	U	1479	0.9743	CCU→CUU	Pro→Leu
nad5 - 548	nad5	548	C	1553	U	1507	0.9703	UCG→UUG	Ser→Leu
nad5 - 608	nad5	608	C	1638	U	1595	0.9737	GCC→GUC	Ala→Val
nad5 - 629	nad5	629	C	1727	U	1694	0.9808	UCU→UUU	Ser→Phe
nad5 - 676	nad5	676	C	1611	U	1589	0.9863	CUU→UUU	Leu→Phe
nad5 - 713	nad5	713	C	1656	U	1629	0.9836	UCG→UUG	Ser→Leu
nad5 - 725	nad5	725	C	1665	U	1632	0.9801	UCA→UUA	Ser→Leu
nad5 - 835	nad5	835	C	1837	U	1796	0.9776	CCG→UCG	Pro→Ser
nad5 - 1310	nad5	1310	C	1707	U	1691	0.9906	UCA→UUA	Ser→Leu
nad5 - 1490	nad5	1490	C	5623	U	5600	0.9966	CCC→CUC	Pro→Leu
nad5 - 1550	nad5	1550	C	6855	U	6786	0.99	ACC→AUC	Thr→Ile
nad5 - 1568	nad5	1568	C	7124	U	7078	0.9935	CCG→CUG	Pro→Leu
nad5 - 1580	nad5	1580	C	7263	U	7153	0.9849	UCA→UUA	Ser→Leu
nad5 - 1589	nad5	1589	C	7129	U	7022	0.9855	UCU→UUU	Ser→Phe
nad5 - 1610	nad5	1610	C	7703	U	7608	0.9876	UCC→UUC	Ser→Phe
nad5 - 1895	nad5	1895	C	7521	U	7480	0.9945	UCA→UUA	Ser→Leu
nad5 - 1916	nad5	1916	C	7498	U	7460	0.9949	UCU→UUU	Ser→Phe
nad5 - 1918	nad5	1918	C	7484	U	7458	0.9965	CGU→UGU	Arg→Cys
nad5 - 1958	nad5	1958	C	4481	U	4450	0.9933	UCG→UUG	Ser→Leu
nad6 - 26	nad6	26	C	1796	U	1775	0.9894	CCU→CUU	Pro→Leu
nad6 - 88	nad6	88	C	2608	U	2568	0.9846	CCC→UUC	Pro→Phe
nad6 - 89	nad6	89	C	2610	U	2559	0.9804	CCC→UUC	Pro→Phe
nad6 - 95	nad6	95	C	2782	U	2706	0.9726	CCA→CUA	Pro→Leu
nad6 - 103	nad6	103	C	2938	U	2883	0.9816	CGC→UGC	Arg→Cys
nad6 - 161	nad6	161	C	3715	U	3644	0.9811	CCA→CUA	Pro→Leu
nad6 - 169	nad6	169	C	3849	U	3802	0.9885	CAU→UAU	His→Tyr
nad6 - 191	nad6	191	C	3771	U	3759	0.9976	UCA→UUA	Ser→Leu
nad6 - 360	nad6	360	C	4691	U	1045	0.2229	ACC→ACU	Thr→Thr
nad6 - 463	nad6	463	C	5547	U	5430	0.9789	CCU→UCU	Pro→Ser
nad6 - 569	nad6	569	C	4969	U	4903	0.9867	UCU→UUU	Ser→Phe
nad7 - 77	nad7	77	C	2790	U	2762	0.9899	UCA→UUA	Ser→Leu
nad7 - 137	nad7	137	C	3096	U	2981	0.9631	UCA→UUA	Ser→Leu
nad7 - 200	nad7	200	C	2684	U	2651	0.988	UCU→UUU	Ser→Phe
nad7 - 209	nad7	209	C	2419	U	2409	0.9962	UCA→UUA	Ser→Leu
nad7 - 244	nad7	244	C	3779	U	3745	0.991	CAU→UAU	His→Tyr
nad7 - 251	nad7	251	C	3804	U	3746	0.9847	UCA→UUA	Ser→Leu
nad7 - 316	nad7	316	C	4448	U	4408	0.9912	CGU→UGU	Arg→Cys
nad7 - 335	nad7	335	C	4844	U	4791	0.989	UCA→UUA	Ser→Leu
nad7 - 344	nad7	344	C	4860	U	4712	0.9695	UCA→UUA	Ser→Leu
nad7 - 383	nad7	383	C	4309	U	4256	0.9879	UCA→UUA	Ser→Leu
nad7 - 578	nad7	578	C	5762	U	5688	0.9875	UCA→UUA	Ser→Leu
nad7 - 724	nad7	724	C	4294	U	4254	0.9906	CAU→UAU	His→Tyr
nad7 - 739	nad7	739	C	3682	U	3632	0.9875	CCU→UUU	Pro→Phe
nad7 - 740	nad7	740	C	3766	U	3726	0.9893	CCU→UUU	Pro→Phe
nad7 - 769	nad7	769	C	3822	U	3783	0.9897	CGC→UGC	Arg→Cys
nad7 - 926	nad7	926	C	6002	U	5247	0.8743	UCA→UUA	Ser→Leu
nad7 - 944	nad7	944	C	5907	U	5832	0.9879	CCU→CUU	Pro→Leu
nad7 - 963	nad7	963	C	5442	U	3092	0.5681	UCC→UCU	Ser→Ser
nad7 - 1050	nad7	1050	C	4457	U	4377	0.9827	CCC→CCU	Pro→Pro
nad7 - 1057	nad7	1057	C	4766	U	4721	0.9905	CGU→UGU	Arg→Cys
nad7 - 1088	nad7	1088	C	6774	U	6670	0.9849	UCA→UUA	Ser→Leu
nad7 - 1103	nad7	1103	C	6803	U	6686	0.9828	UCU→UUU	Ser→Phe
nad7 - 1119	nad7	1119	C	6516	U	1653	0.2536	CAC→CAU	His→His
nad7 - 1124	nad7	1124	C	6102	U	5924	0.9714	CCA→CUA	Pro→Leu
nad7 - 1166	nad7	1166	C	5240	U	5231	0.9982	UCU→UUU	Ser→Phe
nad9 - 92	nad9	92	C	1845	U	1786	0.968	UCU→UUU	Ser→Phe
nad9 - 113	nad9	113	C	2316	U	2215	0.9563	CCA→CUA	Pro→Leu
nad9 - 167	nad9	167	C	3913	U	3666	0.9368	UCG→UUG	Ser→Leu
nad9 - 298	nad9	298	C	4442	U	4225	0.9513	CCG→UCG	Pro→Ser
nad9 - 311	nad9	311	C	4472	U	4339	0.9716	CCA→CUA	Pro→Leu
nad9 - 328	nad9	328	C	3729	U	3629	0.9761	CGG→UGG	Arg→Trp
nad9 - 368	nad9	368	C	3809	U	3750	0.9845	UCC→UUC	Ser→Phe
nad9 - 398	nad9	398	C	2792	U	2727	0.9767	UCA→UUA	Ser→Leu
nad9 - 439	nad9	439	C	2672	U	2574	0.9636	CUU→UUU	Leu→Phe
rpl10 - 101	rpl10	101	C	1522	U	1470	0.9658	UCA→UUA	Ser→Leu
rpl10 - 134	rpl10	134	C	2180	U	2162	0.9922	CCA→CUA	Pro→Leu
rpl16 - 104	rpl16	104	C	1211	U	1198	0.9892	ACU→AUU	Thr→Ile
rpl16 - 232	rpl16	232	C	1814	U	1787	0.9851	CUC→UUC	Leu→Phe
rpl16 - 407	rpl16	407	C	1739	U	1692	0.9729	UCG→UUG	Ser→Leu
rpl2 - 206	rpl2	206	C	950	U	932	0.981	CCA→CUA	Pro→Leu
rpl2 - 699	rpl2	699	C	876	U	229	0.2614	AUC→AUU	Ile→Ile
rpl5 - 35	rpl5	35	C	1180	U	1078	0.9135	UCA→UUA	Ser→Leu
rpl5 - 47	rpl5	47	C	1242	U	1185	0.9541	CCG→CUG	Pro→Leu
rpl5 - 64	rpl5	64	C	1415	U	1262	0.8918	CAC→UAC	His→Tyr
rpl5 - 160	rpl5	160	C	1770	U	1707	0.9644	CCG→UCG	Pro→Ser
rpl5 - 509	rpl5	509	C	1186	U	1135	0.9569	CCA→CUA	Pro→Leu
rpl5 - 512	rpl5	512	C	1200	U	1142	0.9516	CCG→CUG	Pro→Leu
rps10 - 214	rps10	214	C	1945	U	1833	0.9424	CGG→UGG	Arg→Trp
rps10 - 278	rps10	278	C	1278	U	929	0.7269	UCG→UUG	Ser→Leu
rps10 - 307	rps10	307	C	1684	U	1653	0.9821	CGA→UGA	Arg→End	stop codon
rps12 - 103	rps12	103	C	412	U	118	0.2864	CCG→UUG	Pro→Leu
rps12 - 104	rps12	104	C	416	U	395	0.9519	CCG→UUG	Pro→Leu
rps12 - 159	rps12	159	C	383	U	98	0.2558	GCC→GCU	Ala→Ala
rps12 - 196	rps12	196	C	405	U	379	0.9358	CAC→UAC	His→Tyr
rps12 - 221	rps12	221	C	454	U	425	0.9361	UCG→UUG	Ser→Leu
rps12 - 284	rps12	284	C	432	U	406	0.9398	UCC→UUC	Ser→Phe
rps13 - 56	rps13	56	C	619	U	595	0.9612	UCA→UUA	Ser→Leu
rps13 - 100	rps13	100	C	565	U	547	0.9681	CGU→UGU	Arg→Cys
rps13 - 287	rps13	287	C	764	U	729	0.9541	UCG→UUG	Ser→Leu
rps14 - 194	rps14	194	C	1512	U	1467	0.9702	UCC→UUC	Ser→Phe
rps14 - 271	rps14	271	C	1620	U	1591	0.982	CCU→UCU	Pro→Ser
rps3 - 92	rps3	92	C	237	U	225	0.9493	UCA→UUA	Ser→Leu
rps3 - 512	rps3	512	C	437	U	410	0.9382	UCA→UUA	Ser→Leu
rps3 - 713	rps3	713	C	935	U	890	0.9518	UCG→UUG	Ser→Leu
rps3 - 1031	rps3	1031	C	751	U	729	0.9707	CCA→CUA	Pro→Leu
rps3 - 1364	rps3	1364	C	955	U	933	0.9769	CCG→CUG	Pro→Leu
rps3 - 1502	rps3	1502	C	808	U	801	0.9913	UCA→UUA	Ser→Leu
rps3 - 1555	rps3	1555	C	718	U	705	0.9818	CGU→UGU	Arg→Cys
rps3 - 1588	rps3	1588	C	825	U	786	0.9527	CCU→UCU	Pro→Ser
rps4 - 176	rps4	176	C	388	U	369	0.951	UCA→UUA	Ser→Leu
rps4 - 205	rps4	205	C	511	U	494	0.9667	CAU→UAU	His→Tyr
rps4 - 219	rps4	219	C	612	U	264	0.4313	CCC→CCU	Pro→Pro
rps4 - 275	rps4	275	C	658	U	584	0.8875	CCA→CUA	Pro→Leu
rps4 - 287	rps4	287	C	705	U	673	0.9546	UCG→UUG	Ser→Leu
rps4 - 299	rps4	299	C	764	U	727	0.9515	CCG→CUG	Pro→Leu
rps4 - 344	rps4	344	C	687	U	644	0.9403	CCG→CUG	Pro→Leu
rps4 - 483	rps4	483	C	582	U	155	0.2663	AUC→AUU	Ile→Ile
rps4 - 491	rps4	491	C	587	U	571	0.9727	UCA→UUA	Ser→Leu
rps4 - 504	rps4	504	C	591	U	334	0.5651	UUC→UUU	Phe→Phe
rps4 - 914	rps4	914	C	428	U	368	0.8598	UCG→UUG	Ser→Leu
rps4 - 925	rps4	925	C	541	U	523	0.9667	CAU→UAU	His→Tyr
rps4 - 935	rps4	935	C	538	U	512	0.9516	CCA→CUA	Pro→Leu
rps4 - 950	rps4	950	C	516	U	493	0.9554	UCU→UUU	Ser→Phe
rps4 - 1001	rps4	1001	C	400	U	358	0.895	CCA→CUA	Pro→Leu
rps4 - 1015	rps4	1015	C	384	U	363	0.9453	CGG→UGG	Arg→Trp
sdh3 - 67	sdh3	67	C	862	U	837	0.9709	CCA→UCA	Pro→Ser
sdh3 - 74	sdh3	74	C	912	U	879	0.9638	UCC→UUC	Ser→Phe
sdh4 - 29	sdh4	29	C	2530	U	2510	0.992	UCG→UUG	Ser→Leu
sdh4 - 39	sdh4	39	C	2636	U	2593	0.984	CCC→CCU	Pro→Pro
sdh4 - 153	sdh4	153	C	3531	U	2679	0.7587	UUC→UUU	Phe→Phe
sdh4 - 155	sdh4	155	C	3515	U	3489	0.9926	CCA→CUA	Pro→Leu
sdh4 - 171	sdh4	171	C	3463	U	854	0.2468	AUC→AUU	Ile→Ile
sdh4 - 194	sdh4	194	C	3307	U	2601	0.7865	ACU→AUU	Thr→Ile
sdh4 - 203	sdh4	203	C	3285	U	3239	0.9859	CCA→CUA	Pro→Leu
sdh4 - 259	sdh4	259	C	2168	U	2153	0.993	CAU→UAU	His→Tyr
sdh4 - 348	sdh4	348	C	1830	U	761	0.4158	CUC→CUU	Leu→Leu
sdh4 - 353	sdh4	353	C	1825	U	1741	0.9539	UCU→UUU	Ser→Phe
